# Supplementary material for: Genome Insights of the Plant-Growth Promoting Bacterium Cronobacter muytjensii JZ38 With Volatile-Mediated Antagonistic Activity Against Phytophthora infestans
Source: Front Microbiol. 2020 Mar 11;11:369. doi: 10.3389/fmicb.2020.00369 (PMC7078163; doi:10.3389/fmicb.2020.00369)
Supplement: Supplementary file 2 [file Table_1.xlsx]

## Sheet: Table S1
Table S1. Genome sequences used in the whole genome phylogenetic analysis.
GenBank Accession	Organism	Strain	No. of ORFs	No. of annotated genes	Status
GCA_001277255.1	Cronobacter condimenti 1330	LMG 26250	4115	4081	Complete genome
GCA_000409365.1	Cronobacter dublinensis	subsp. lausannensis LMG 23824	4325	4559	Whole genome shotgun sequence
GCA_000409345.1		subsp. lactaridi LMG 23825	4171	4370	Whole genome shotgun sequence
GCA_001277235.1		subsp. dublinensis LMG 23823	4263	4234	Complete genome
GCA_002979175.1		cro910B3	4310	4441	Whole genome shotgun sequence
GCA_002978875.1		cro981C2	4499	4673	Whole genome shotgun sequence
GCA_000504545.1	Cronobacter malonaticus	CMCC45402	4287	4252	Complete genome
GCA_000878475.1		ENBT0334	4240	4381	Whole genome shotgun sequence
GCA_001277215.2		LMG 23826	4169	4133	Complete genome
GCA_002093915.1		HB03	4408	4572	Whole genome shotgun sequence
GCA_002978245.1		cro745W	4134	4275	Whole genome shotgun sequence
GCA_002983565.1		cro864B2-3	4063	4230	Whole genome shotgun sequence
GCA_001277195.1	Cronobacter muytjensii	ATCC 51329	3966	3939	Complete genome
GCA_001922855.1		MOD1-Md1s	3994	4137	Whole genome shotgun sequence
GCA_001277175.1	Cronobacter universalis	NCTC 9529	4113	4069	Complete genome
GCA_000319515.1	Cronobacter turicensis	564	4939	4822	Whole genome shotgun sequence
GCA_000027065.2		z3032	4059	4037	Complete genome
GCA_002976545.1		cro3064B1	4108	4272	Whole genome shotgun sequence
GCA_000982825.1	Cronobacter sakazakii	ATCC 29544	4485	4456	Complete genome
GCA_000017665.1		ATCC BAA-894	4213	4182	Complete genome
GCA_000263215.1		ES15	3928	3903	Complete genome
GCA_001277275.1		NCTC 8155	4268	4233	Complete genome
GCA_000684935.1		NBRC 102416	4296	4481	Whole genome shotgun sequence
GCA_003516125.1		CS-931	7778	7735	Complete genome
GCA_900447395.1		NCTC 11467	4969	5160	Whole genome shotgun sequence
GCA_003182475.1	Mangrovibacter plantisponsor	DSM 19579	4890	5004	Whole genome shotgun sequence

## Sheet: Table S2
Table S2. Antibiotics used for JZ38's antibiotic sensitivity assay.
AMINOGLYCOSIDES
10789-674 (EA)	Amikacin	AN-30	30 mcg
10789-448 (EA)	Gentamicin	GM-10	10 mcg
76169-770 (EA)	Tobramycin	NN-10	10 mcg
231301	Kanamycin	K-30	30 mcg
231328	Streptomycin	S-10	10 mcg
CARBAPENEMS
232174	Ertapenem	ETP-10	10 mcg
231644	Imipenem	IPM-10	10 mcg
231703	Meropenem	MEM-10	10 mcg
CEPHALOSPORINS
10789-438 (EA)	Cefazolin	CZ-30	30 mcg
5832-490 (EA)	Cefoxitin	FOX-30	30 mcg
10790-418 (EA)	Ceftazidime	CAZ-30	30 mcg
FLUOROQUINOLONES
10753-968 (EA)	Ciprofloxacin	CIP-5	5 mcg
MACROLIDES
10753-480 (EA)	Azithromycin	AZM-15	15 mcg
10789-444 (EA)	Clindamycin	CC-2	2 mcg
231290	Erythromycin	E-15	15 mcg
MONOBACTAMS
231640	Aztreonam	ATM-30	30 mcg
PENICILLINS
10789-440 (EA)	Amoxicillin/Clavulanic acid, Augmentin	AmC-30	20/10 mcg
75832-500 (EA)	Piperacillin	PIP-100	100 mcg
231264	Ampicillin	AM-10	10 mcg
231321	Penicillin	P-10	10 units
TETRACYCLINS
231344	Tetracycline	Te-30	30 mcg
231342	Oxytetracycline	T-30	30 mcg
OTHER
10753-974 (EA)	Sulfamethoxazole/Trimethoprim	SXT	23.75/1.25 mcg
231541	Rifampin	RA-5	5 mcg
10753-976 (EA)	Vancomycin	Va-30	30 mcg
231761	Linezolid	LZD-30	30 mcg
231274	Chloramphenicol	C-30	30 mcg

## Sheet: Table S3
Table S3. Phenotypic characterization of Arabidopsis growth under salinity stress conditions using different bacterial inoculation methods of JZ38.
Contact Assay		Contactless Assay				Key
Shoot Fresh Weight (mg)		Shoot Fresh Weight (mg)					Significantly higher than salinity stressed Control
Control	JZ38	Control	JZ38				No significant changes compared to salinity stressed Control
31.25 ± 1.24	46.36 ± 1.23	30.39 ± 1.39	37.66 ± 2				Significantly lower than salinity stressed Control
Shoot Dry Weight (mg)		Shoot Dry Weight (mg)
Control	JZ38	Control	JZ38
2.95 ± 0.09	4.1 ± 0.09	3.11 ± 0.15	3.83 ± 0.23
Root Fresh Weight (mg)		Root Fresh Weight (mg)
Control	JZ38	Control	JZ38
8.44 ± 0.5	13.45 ± 0.31	8.53 ± 0.7	9.88 ± 1.05
Root Dry Weight (mg)		Root Dry Weight (mg)
Control	JZ38	Control	JZ38
1.09 ± 0.04	1.59 ± 0.03	1.01 ± 0.07	1.2 ± 0.08
Number of Lateral Roots		Number of Lateral Roots
Control	JZ38	Control	JZ38
28.73 ± 0.95	38.1 ± 1.58	21.37 ± 0.97	19.37 ± 0.98
Primary Root Length (cm)		Primary Root Length (cm)
Control	JZ38	Control	JZ38
7.51 ± 0.12	6.36 ± 0.21	5.77 ± 0.15	4.36 ± 0.19
Lateral Root Density (cm-1)		Lateral Root Density (cm-1)
Control	JZ38	Control	JZ38
3.83 ± 0.12	5.99 ± 0.12	3.72 ± 0.16	4.54 ± 0.26

## Sheet: Table S4
Table S4. Secondary metabolite gene clusters identified inJZ38 using antiSMASH v.4.0.1.
Location in genome	Cluster	Type	From	To	Most similar known cluster	MIBiG BGC-ID		Key
Chromosome (Chr1)	Cluster 1	Cf_putative	232063	238001	-	-			Chromosome Chr1
Chromosome (Chr1)	Cluster 2	Cf_saccharide	340297	375979	Lipopolysaccharide biosynthetic gene cluster (18% of genes show similarity)	BGC0000776_c1			Plasmid p2
Chromosome (Chr1)	Cluster 3	Terpene	935820	959434	Carotenoid biosynthetic gene cluster (100% of genes show similarity)	BGC0000642_c1
Chromosome (Chr1)	Cluster 4	Cf_putative	1063646	1076739	-	-
Chromosome (Chr1)	Cluster 5	Cf_putative	1434920	1460806	Turnerbactin biosynthetic gene cluster (30% of genes show similarity)	BGC0000451_c1
Chromosome (Chr1)	Cluster 6	Cf_fatty_acid	1528937	1550154	-	-
Chromosome (Chr1)	Cluster 7	Cf_saccharide	1747324	1798798	Colanic acid biosynthetic gene cluster (100% of genes show similarity)	BGC0000799_c1
Chromosome (Chr1)	Cluster 8	Cf_putative	1870948	1882604	-	-
Chromosome (Chr1)	Cluster 9	Cf_fatty_acid	1997953	2018960	-	-
Chromosome (Chr1)	Cluster 10	Cf_putative	2118059	2126023	Polysaccharide b biosynthetic gene cluster (6% of genes show similarity)	BGC0001411_c1
Chromosome (Chr1)	Cluster 11	Cf_putative	2241181	2252753	-	-
Chromosome (Chr1)	Cluster 12	Cf_putative	2452076	2463186	-	-
Chromosome (Chr1)	Cluster 13	Cf_fatty_acid	2855157	2876110	-	-
Chromosome (Chr1)	Cluster 14	Thiopeptide	3015529	3041822	O-antigen biosynthetic gene cluster (14% of genes show similarity)	BGC0000781_c1
Chromosome (Chr1)	Cluster 15	Nrps	3297655	3341590	Thailanstatin biosynthetic gene cluster (10% of genes show similarity)	BGC0001114_c1
Chromosome (Chr1)	Cluster 16	Cf_putative	3876715	3897865	Capsular polysaccharide biosynthetic gene cluster (16% of genes show similarity)	BGC0000736_c1
Chromosome (Chr1)	Cluster 17	Cf_putative	4165562	4175732	Xantholipin acid biosynthetic gene cluster (4% of genes show similarity)	BGC0000279_c1
Chromosome (Chr1)	Cluster 18	Cf_putative	4294907	4301088	O&K-antigen biosynthetic gene cluster (3% of genes show similarity)	BGC0000780_c1
Plasmid (p2)	Cluster 19	Siderophore	101169	115599	Aerobactin biosynthetic gene cluster (22% of genes show similarity)	BGC0000939_c1

## Sheet: Table S5
Table S5. Predicted phages in JZ38 using PHAST.
LOCATION	REGION	REGION_LENGTH	COMPLETENESS	#CDS	REGION_POSITION	POSSIBLE PHAGE	GC_PERCENTAGE
Chromosome Chr1	1	14Kb	incomplete	20	1213510-1227603	PHAGE_Salmon_118970_sal3_NC_031940, ......	52.47%
	2	25.5Kb	intact	29	1230149-1255651	PHAGE_Entero_mEp235_NC_019708, ......	54.84%
	3	48.4Kb	intact	49	2196852-2245316	PHAGE_Cronob_phiES15_NC_018454, ......	49.94%
	4	38.8Kb	questionable	64	2515559-2554362	PHAGE_Salmon_BP12C_NC_031228, ......	51.60%
Plasmid p1	5	108.5Kb	intact	137	297-108823	PHAGE_Salmon_SSU5_NC_018843, ......	49.04%
		Legend
		REGION: the number assigned to the region
		REGION_LENGTH: the length of the sequence of that region (in bp)
		COMPLETENESS: a prediction of whether the region contains a intact or incomplete prophage based on the above criteria
		SCORE: the score of the region based on the above criteria
		#CDS: the number of coding sequnce
		REGION_POSITION: the start and end positions of the region on the bacterial chromosome
		PHAGE: the phage with the highest number of proteins most similar to those in the region
		GC_PERCENTAGE: the percentage of gc nucleotides of the region
		DETAIL: detail info of the region
	Legend
		Hits against Virus and prophage DB
		Hits against Bacterial DB or GenBank file																		REGION	REGION_LENGTH	COMPLETENESS	SCORE	#CDS	REGION_POSITION	POSSIBLE PHAGE	GC_PERCENTAGE
																				1	108.5Kb	intact	150	137	297-108823	PHAGE_Salmon_SSU5_NC_018843, ......	49.04%
Region 1
#	CDS_POSITION	BLAST_HIT	E-VALUE
1	1213510..1213522	attL GCCTTTTTTATTC	0.0
2	complement(1214953..1216143)	PHAGE_Cronob_phiES15_NC_018454: putative integrase; JZ38_v02_000001452; phage(gi401817566)	5e-149
3	complement(1216104..1216310)	PHAGE_Cronob_phiES15_NC_018454: putative excisionase; JZ38_v02_000001453; phage(gi401817567)	6e-23
4	complement(1216852..1217499)	PHAGE_Mannhe_vB_MhS_535AP2_NC_028853: CI repressor; JZ38_v02_000001454; phage(gi971749642)	2e-31
5	1217596..1217805	PHAGE_Entero_mEp390_NC_019721: prophage anti-repressor; JZ38_v02_000001455; phage(gi428782702)	1e-07
6	1217831..1218367	PHAGE_Entero_mEp390_NC_019721: hypothetical protein; JZ38_v02_000001456; phage(gi428782704)	2e-31
7	1218382..1218735	PHAGE_Shigel_SfIV_NC_022749: hypothetical protein; JZ38_v02_000001457; phage(gi557307566)	5e-16
8	1218725..1219621	PHAGE_Shigel_SfIV_NC_022749: replication protein; JZ38_v02_000001458; phage(gi557307567)	2e-47
9	1219618..1219854	PHAGE_Shigel_SfIV_NC_022749: hypothetical protein; JZ38_v02_000001459; phage(gi557307568)	3e-07
10	1219854..1221032	PHAGE_Salmon_118970_sal3_NC_031940: prohead assembly scaffold protein; JZ38_v02_000001460; phage(gi100124)	1e-85
11	1221029..1221358	PHAGE_Shigel_SfIV_NC_022749: regulation protein; JZ38_v02_000001461; phage(gi557307569)	4e-20
12	1221355..1221738	PHAGE_Salmon_118970_sal3_NC_031940: holin; JZ38_v02_000001462; phage(gi100062)	2e-53
13	1221754..1222479	PHAGE_Cronob_ENT47670_NC_019927: phage antirepressor protein; JZ38_v02_000001463; phage(gi431810509)	2e-58
14	1222512..1223525	PHAGE_Shigel_SfIV_NC_022749: hypothetical protein; JZ38_v02_000001464; phage(gi557307571)	7e-128
15	1223547..1223921	PHAGE_Shigel_SfIV_NC_022749: antitermination Q; JZ38_v02_000001465; phage(gi557307572)	1e-53
16	complement(1223954..1224355)	Uncharacterized protein; JZ38_v02_000001466	0.0
17	complement(1224624..1225505)	PHAGE_Lactob_A2_NC_004112: hypothetical protein; JZ38_v02_000001467; phage(gi22296541)	8e-07
18	1225715..1225727	attR GCCTTTTTTATTC	0.0
19	1225868..1226248	PHAGE_Entero_mEp390_NC_019721: putative holin; JZ38_v02_000001468; phage(gi428782712)	5e-37
20	1226235..1226519	PHAGE_Entero_mEp390_NC_019721: putative holin; JZ38_v02_000001469; phage(gi428782713)	9e-23
21	1226516..1227139	putative chitinase; JZ38_v02_000001470	0.0
22	1227139..1227603	PHAGE_Cronob_ENT39118_NC_019934: bacteriophage lysis protein; JZ38_v02_000001471; phage(gi431811070)	2e-37
Region 2
#	CDS_POSITION	BLAST_HIT	E-VALUE
1	1230149..1230502	PHAGE_Entero_mEp235_NC_019708: putative HNH endonuclease; JZ38_v02_000001475; phage(gi428781871)	6e-50
2	1230566..1230907	Uncharacterized protein; JZ38_v02_000001476	0.0
3	1231043..1231516	PHAGE_Entero_mEp235_NC_019708: terminase small subunit; JZ38_v02_000001477; phage(gi428781811)	2e-82
4	1231516..1233273	PHAGE_Entero_mEp235_NC_019708: terminase large subunit; JZ38_v02_000001478; phage(gi428781812)	0.0
5	1233273..1234577	PHAGE_Entero_mEp235_NC_019708: portal protein; JZ38_v02_000001479; phage(gi428781813)	0.0
6	1234586..1235440	PHAGE_Entero_mEp235_NC_019708: head maturation protease; JZ38_v02_000001480; phage(gi428781814)	6e-121
7	1235454..1236674	PHAGE_Entero_mEp235_NC_019708: major head subunit; JZ38_v02_000001481; phage(gi428781815)	0.0
8	1236726..1237025	PHAGE_Entero_mEp235_NC_019708: head-tail connector I; JZ38_v02_000001482; phage(gi428781816)	4e-19
9	1237035..1237361	PHAGE_Entero_mEp235_NC_019708: head-tail connector II; JZ38_v02_000001483; phage(gi428781817)	6e-26
10	1237431..1237610	PHAGE_Entero_mEp235_NC_019708: hypothetical protein; JZ38_v02_000001484; phage(gi428781818)	1e-07
11	1237613..1237945	PHAGE_Entero_mEp235_NC_019708: hypothetical protein; JZ38_v02_000001485; phage(gi428781819)	5e-39
12	1237938..1238423	PHAGE_Entero_mEp235_NC_019708: hypothetical protein; JZ38_v02_000001486; phage(gi428781820)	1e-33
13	1238420..1238785	PHAGE_Entero_mEp235_NC_019708: hypothetical protein; JZ38_v02_000001487; phage(gi428781821)	1e-55
14	1238834..1239337	PHAGE_Entero_mEp235_NC_019708: major tail subunit; JZ38_v02_000001488; phage(gi428781822)	5e-78
15	1239386..1239868	PHAGE_Entero_mEp235_NC_019708: tail assembly chaperone; JZ38_v02_000001489; phage(gi428781823)	6e-59
16	1240121..1240798	PROPHAGE_Shewan_MR-1: serine protease; JZ38_v02_000001490; phage(gi24375430)	8e-06
17	1240854..1243280	PHAGE_Entero_mEp235_NC_019708: tail length tape measure protein; JZ38_v02_000001491; phage(gi428781825)	0.0
18	1243326..1243664	PHAGE_Entero_mEp390_NC_019721: minor tail protein; JZ38_v02_000001492; phage(gi428782678)	4e-38
19	1243671..1244423	PHAGE_Entero_mEp235_NC_019708: minor tail protein L; JZ38_v02_000001493; phage(gi428781827)	4e-88
20	1244426..1245130	PHAGE_Cronob_ENT39118_NC_019934: minor tail protein; JZ38_v02_000001494; phage(gi431811059)	1e-138
21	1245127..1245723	PHAGE_Cronob_ENT39118_NC_019934: tail assembly protein; JZ38_v02_000001495; phage(gi431811064)	9e-107
22	1245773..1248937	PHAGE_Cronob_ENT39118_NC_019934: phage tail protein; JZ38_v02_000001496; phage(gi431811044)	0.0
23	1248930..1249241	PHAGE_Entero_N15_NC_001901: gp22; JZ38_v02_000001497; phage(gi9630486)	6e-21
24	1249241..1249942	PHAGE_Entero_phi80_NC_021190: hypothetical protein; JZ38_v02_000001498; phage(gi824479603)	1e-34
25	1250336..1251784	PHAGE_Cronob_ENT39118_NC_019934: tail fiber protein; JZ38_v02_000001499; phage(gi431811058)	0.0
26	1251923..1252360	PHAGE_Cronob_ENT39118_NC_019934: protein umuD; JZ38_v02_000001500; phage(gi431811072)	2e-79
27	1252344..1253609	PHAGE_Cronob_ENT39118_NC_019934: DNA polymerase; JZ38_v02_000001501; phage(gi431811050)	0.0
28	complement(1253722..1254078)	ArsR family transcriptional regulator; JZ38_v02_000001502	0.0
29	1254218..1255651	PHAGE_Mycoba_Enkosi_NC_028936: transporter-like protein; JZ38_v02_000001503; phage(gi971757643)	2e-59
Region 3
#	CDS_POSITION	BLAST_HIT	E-VALUE
1	2196852..2197901	PHAGE_Prochl_P_TIM68_NC_028955: putative zinc-containing alcohol dehydrogenase superfamily protein; JZ38_v02_000002654; phage(gi971760362)	2e-07
2	2197920..2198660	Uncharacterized protein; JZ38_v02_000002655	0.0
3	2198454..2198466	attL GATTTTTATCACA	0.0
4	complement(2198585..2199871)	PHAGE_Salmon_Fels_1_NC_010391: putative bacteriophage integrase; JZ38_v02_000002656; phage(gi169257156)	6e-148
5	complement(2199898..2200149)	PHAGE_Phage_Gifsy_2_NC_010393: bacteriophage excisionase; JZ38_v02_000002657; phage(gi169257269)	8e-18
6	complement(2200230..2201330)	PHAGE_Cronob_phiES15_NC_018454: hypothetical protein; JZ38_v02_000002658; phage(gi401817570)	0.0
7	complement(2201332..2201622)	PHAGE_Cronob_phiES15_NC_018454: putative host-nuclease inhibitor protein; JZ38_v02_000002659; phage(gi401817571)	5e-36
8	complement(2202109..2202567)	PHAGE_Cronob_phiES15_NC_018454: putative transcriptional repressor DicA; JZ38_v02_000002660; phage(gi401817574)	2e-26
9	2202595..2202834	PHAGE_Entero_UAB_Phi20_NC_031019: nucleoside triphosphate hydrolase; JZ38_v02_000002661; phage(gi100077)	5e-08
10	2202834..2203286	PHAGE_Entero_phi80_NC_021190: CII decision making protein; JZ38_v02_000002662; phage(gi824479625)	4e-05
11	2203310..2204257	PHAGE_Shigel_SfIV_NC_022749: replication protein; JZ38_v02_000002663; phage(gi557307567)	1e-59
12	complement(2204387..2205223)	Uncharacterized protein; JZ38_v02_000002664	0.0
13	complement(2205225..2207459)	PHAGE_Entero_WPhi_NC_005056: gp98; JZ38_v02_000002665; phage(gi33438941)	2e-11
14	2208368..2208823	PHAGE_Cronob_phiES15_NC_018454: hypothetical protein; JZ38_v02_000002666; phage(gi401817579)	3e-76
15	2208826..2209026	PHAGE_Cronob_phiES15_NC_018454: hypothetical protein; JZ38_v02_000002667; phage(gi401817580)	4e-21
16	2209029..2209313	PHAGE_Salmon_SEN22_NC_028696: hypothetical protein; JZ38_v02_000002668; phage(gi966201360)	4e-33
17	2209310..2209672	PHAGE_Cronob_phiES15_NC_018454: putative crossover junction endodeoxyribonuclease RusA; JZ38_v02_000002669; phage(gi401817582)	2e-57
18	2209669..2210364	PHAGE_Cronob_phiES15_NC_018454: putative antitermination protein Q; JZ38_v02_000002670; phage(gi401817583)	4e-79
19	2210498..2210731	Uncharacterized protein; JZ38_v02_000002671	0.0
20	2211482..2211697	PHAGE_Entero_cdtI_NC_009514: lysis protein; JZ38_v02_000002677; phage(gi148609439)	6e-30
21	2211697..2212194	PHAGE_Salmon_vB_SosS_Oslo_NC_018279: lysin; JZ38_v02_000002678; phage(gi399528834)	8e-53
22	2212184..2212651	PHAGE_Entero_HK633_NC_019719: lysis protein Rz; JZ38_v02_000002679; phage(gi428782584)	1e-27
23	2212853..2213197	Putative lipoprotein; JZ38_v02_000002680	0.0
24	2213388..2213639	Colicin transporter; JZ38_v02_000002681	0.0
25	complement(2213715..2214146)	Uncharacterized protein; JZ38_v02_000002682	0.0
26	2214167..2214403	PHAGE_Cronob_phiES15_NC_018454: terminase small subunit; JZ38_v02_000002683; phage(gi401817591)	4e-33
27	2214957..2215322	Uncharacterized protein; JZ38_v02_000002684	0.0
28	2215319..2215657	Uncharacterized protein; JZ38_v02_000002685	0.0
29	2215888..2216658	PHAGE_Entero_933W_NC_000924: putative small subunit terminase; JZ38_v02_000002686; phage(gi9632516)	8e-29
30	2216636..2217943	PHAGE_Acinet_vB_AbaS_TRS1_NC_031098: hypothetical protein; JZ38_v02_000002687; phage(gi100002)	5e-143
31	2217943..2219343	PHAGE_Burkho_KL1_NC_018278: portal protein; JZ38_v02_000002688; phage(gi399528722)	1e-71
32	2219330..2220427	PHAGE_Cronob_phiES15_NC_018454: hypothetical protein; JZ38_v02_000002689; phage(gi401817594)	8e-125
33	2220554..2221342	Uncharacterized protein; JZ38_v02_000002690	0.0
34	2221355..2222308	PHAGE_Acinet_Bphi_B1251_NC_019541: major capsid protein; JZ38_v02_000002691; phage(gi423262007)	5e-109
35	2222311..2222583	Uncharacterized protein; JZ38_v02_000002692	0.0
36	2222623..2223105	PHAGE_Cronob_phiES15_NC_018454: hypothetical protein; JZ38_v02_000002693; phage(gi401817598)	2e-27
37	2223105..2223455	PHAGE_Cronob_phiES15_NC_018454: putative structural protein 2; JZ38_v02_000002694; phage(gi401817599)	7e-52
38	2223457..2223870	Uncharacterized protein; JZ38_v02_000002695	0.0
39	2223867..2224280	PHAGE_Cronob_phiES15_NC_018454: hypothetical protein; JZ38_v02_000002696; phage(gi401817601)	2e-68
40	2224330..2225286	PHAGE_Cronob_phiES15_NC_018454: putative major tail protein; JZ38_v02_000002697; phage(gi401817602)	1e-165
41	2225324..2225635	PHAGE_Cronob_phiES15_NC_018454: hypothetical protein; JZ38_v02_000002698; phage(gi401817603)	1e-52
42	2225945..2228932	PHAGE_Cronob_phiES15_NC_018454: putative tail tape measure protein; JZ38_v02_000002699; phage(gi401817605)	0.0
43	complement(2228957..2229337)	hypothetical protein; JZ38_v02_000002700	0.0
44	2229508..2229855	PHAGE_Cronob_phiES15_NC_018454: putative minor tail protein; JZ38_v02_000002701; phage(gi401817607)	4e-61
45	2229852..2230628	PHAGE_Cronob_phiES15_NC_018454: putative minor tail protein L; JZ38_v02_000002702; phage(gi401817608)	2e-148
46	2230634..2231353	PHAGE_Cronob_phiES15_NC_018454: NlpC/P60 family protein; JZ38_v02_000002703; phage(gi401817609)	3e-136
47	2231350..2231940	PHAGE_Cronob_phiES15_NC_018454: putative lambda tail assembly protein I; JZ38_v02_000002704; phage(gi401817610)	3e-101
48	2231995..2235303	PHAGE_Cronob_phiES15_NC_018454: putative host specificity protein; JZ38_v02_000002705; phage(gi401817611)	0.0
49	2235306..2236262	PHAGE_Cronob_phiES15_NC_018454: hypothetical protein; JZ38_v02_000002706; phage(gi401817612)	2e-172
50	2236320..2238212	PHAGE_Cronob_phiES15_NC_018454: hypothetical protein; JZ38_v02_000002707; phage(gi401817613)	0.0
51	2245316..2245328	attR GATTTTTATCACA	0.0
Region 4
#	CDS_POSITION	BLAST_HIT	E-VALUE
1	2515559..2515921	PHAGE_Entero_SfV_NC_003444: putative flippase; JZ38_v02_000002981; phage(gi19549013)	6e-53
2	2515918..2516850	PHAGE_Cronob_ENT47670_NC_019927: bactoprenol glucosyl transferase; JZ38_v02_000002982; phage(gi431810504)	2e-167
3	2516832..2518292	PHAGE_Salmon_ST160_NC_014900: GtrC; JZ38_v02_000002983; phage(gi318065902)	4e-41
4	complement(2518320..2520368)	PHAGE_Salmon_epsilon34_NC_011976: Tailspike protein; JZ38_v02_000002984; phage(gi221328636)	8e-50
5	complement(2520521..2522899)	PHAGE_Salmon_ST64T_NC_004348: DNA transfer protein; JZ38_v02_000002985; phage(gi24371595)	0.0
6	2521769..2521781	attL AGTCAGCGCGCGA	0.0
7	complement(2522900..2524234)	PHAGE_Entero_IME10_NC_019501: gp20; JZ38_v02_000002986; phage(gi422934289)	0.0
8	complement(2524244..2524921)	PHAGE_Entero_IME10_NC_019501: DNA transfer protein; JZ38_v02_000002987; phage(gi422934288)	1e-83
9	complement(2524930..2525385)	PHAGE_Entero_IME10_NC_019501: head assembly protein; JZ38_v02_000002988; phage(gi422934287)	7e-74
10	complement(2525385..2526056)	PHAGE_Salmon_epsilon34_NC_011976: Tail accessory protein; JZ38_v02_000002989; phage(gi221328627)	3e-73
11	complement(2526056..2527477)	PHAGE_Entero_IME10_NC_019501: DNA stabilization protein; JZ38_v02_000002990; phage(gi422934285)	0.0
12	complement(2527437..2527952)	PHAGE_Entero_IME10_NC_019501: DNA stabilization protein; JZ38_v02_000002991; phage(gi422934284)	5e-53
13	complement(2527936..2528133)	PHAGE_Salmon_ST160_NC_014900: hypothetical protein; JZ38_v02_000002992; phage(gi318065954)	8e-11
14	complement(2528174..2529478)	PHAGE_Entero_IME10_NC_019501: coat protein; JZ38_v02_000002993; phage(gi422934283)	4e-180
15	complement(2529478..2530386)	PHAGE_Entero_UAB_Phi20_NC_031019: hypothetical protein; JZ38_v02_000002994; phage(gi100029)	6e-128
16	complement(2530400..2532574)	PHAGE_Entero_IME10_NC_019501: portal protein; JZ38_v02_000002995; phage(gi422934281)	0.0
17	complement(2532574..2534034)	PHAGE_Pseudo_vB_PaeP_Tr60_Ab31_NC_023575: Putative terminase large subunit; JZ38_v02_000002996; phage(gi589286874)	0.0
18	complement(2534034..2534498)	PHAGE_Acinet_LZ35_NC_031117: HNH homing endonuclease; JZ38_v02_000002997; phage(gi100075)	7e-48
19	complement(2534556..2535167)	PHAGE_Salmon_g341c_NC_013059: hypothetical protein; JZ38_v02_000002998; phage(gi255252750)	3e-27
20	complement(2535169..2535408)	PHAGE_Entero_UAB_Phi20_NC_031019: hypothetical protein; JZ38_v02_000002999; phage(gi100023)	1e-17
21	complement(2535539..2536000)	PHAGE_Entero_phi80_NC_021190: endopeptidase; JZ38_v02_000003000; phage(gi824479637)	5e-40
22	complement(2535990..2536493)	PHAGE_Entero_phi80_NC_021190: lysozyme; JZ38_v02_000003001; phage(gi824479636)	7e-52
23	complement(2536496..2536741)	Uncharacterized protein; JZ38_v02_000003002	0.0
24	complement(2537301..2538065)	PHAGE_Entero_HK225_NC_019717: late gene regulator Q; JZ38_v02_000003003; phage(gi428782441)	7e-102
25	complement(2538062..2538241)	PHAGE_Salmon_ST160_NC_014900: NinZ; JZ38_v02_000003004; phage(gi318065941)	2e-06
26	complement(2538238..2538495)	PHAGE_Vibrio_pYD38_A_NC_021534: hypothetical protein; JZ38_v02_000003005; phage(gi514051041)	1e-18
27	complement(2538492..2538710)	Uncharacterized protein; JZ38_v02_000003006	0.0
28	complement(2538707..2539102)	rusA crossover junction endodeoxyribonuclease RusA; JZ38_v02_000003007	0.0
29	complement(2539099..2539380)	PHAGE_Salmon_SEN22_NC_028696: hypothetical protein; JZ38_v02_000003008; phage(gi966201360)	3e-48
30	complement(2539358..2539540)	PHAGE_Salmon_SEN22_NC_028696: NinF protein; JZ38_v02_000003009; phage(gi966201359)	5e-21
31	complement(2539533..2539883)	PHAGE_Entero_UAB_Phi20_NC_031019: hypothetical protein; JZ38_v02_000003010; phage(gi100008)	9e-33
32	complement(2539883..2540107)	Uncharacterized protein; JZ38_v02_000003011	0.0
33	complement(2540276..2540686)	PHAGE_Entero_HK633_NC_019719: NinB protein; JZ38_v02_000003012; phage(gi428782574)	2e-65
34	complement(2540658..2540843)	Uncharacterized protein; JZ38_v02_000003013	0.0
35	complement(2540843..2541118)	PHAGE_Salmon_ST64T_NC_004348: hypothetical protein; JZ38_v02_000003014; phage(gi24371564)	1e-20
36	complement(2541111..2541254)	Uncharacterized protein; JZ38_v02_000003015	0.0
37	complement(2541256..2541726)	PHAGE_Cronob_ENT47670_NC_019927: hypothetical protein; JZ38_v02_000003016; phage(gi431810522)	3e-69
38	complement(2541874..2542854)	PHAGE_Cronob_ENT47670_NC_019927: hypothetical protein; JZ38_v02_000003017; phage(gi431810512)	3e-63
39	complement(2542851..2543093)	PHAGE_Salmon_ST64T_NC_004348: hypothetical protein; JZ38_v02_000003018; phage(gi24371563)	2e-07
40	complement(2543096..2543317)	PHAGE_Shigel_Ag3_NC_013693: hypothetical protein; JZ38_v02_000003019; phage(gi282599204)	2e-13
41	complement(2543317..2544717)	PHAGE_Cronob_ENT47670_NC_019927: replicative DNA helicase; JZ38_v02_000003020; phage(gi431810498)	0.0
42	complement(2544707..2545618)	PHAGE_Entero_IME10_NC_019501: gene O protein; JZ38_v02_000003021; phage(gi422934271)	1e-103
43	complement(2545605..2545763)	PHAGE_Entero_HK446_NC_019714: hypothetical protein; JZ38_v02_000003022; phage(gi428782236)	2e-19
44	complement(2545805..2546083)	PHAGE_Entero_mEp213_NC_019720: CII protein; JZ38_v02_000003023; phage(gi428782643)	5e-36
45	complement(2546196..2546411)	PHAGE_Salmon_SEN22_NC_028696: putative repressor protein; JZ38_v02_000003024; phage(gi966201352)	3e-33
46	2546487..2547191	PHAGE_Entero_IME10_NC_019501: repressor protein; JZ38_v02_000003025; phage(gi422934295)	3e-53
47	2547631..2547966	Putative regulatory protein N; JZ38_v02_000003026	0.0
48	2547975..2548136	Uncharacterized protein; JZ38_v02_000003027	0.0
49	2548538..2548669	PHAGE_Salmon_SE1_NC_011802: C3; JZ38_v02_000003028; phage(gi219681209)	5e-05
50	2548648..2548803	Protein Kil; JZ38_v02_000003029	0.0
51	2548800..2548952	Uncharacterized protein; JZ38_v02_000003030	0.0
52	2548894..2549079	PHAGE_Entero_c_1_NC_019706: hypothetical protein; JZ38_v02_000003031; phage(gi428781773)	2e-06
53	2549087..2549698	PHAGE_Entero_c_1_NC_019706: essential recombination function protein; JZ38_v02_000003032; phage(gi428781772)	2e-91
54	2549698..2550075	PHAGE_Entero_c_1_NC_019706: hypothetical protein; JZ38_v02_000003033; phage(gi428781771)	1e-52
55	2550099..2550404	Uncharacterized protein; JZ38_v02_000003034	0.0
56	2550415..2550576	PHAGE_Entero_c_1_NC_019706: hypothetical protein; JZ38_v02_000003035; phage(gi428781769)	2e-11
57	2550573..2550857	Uncharacterized protein; JZ38_v02_000003036	0.0
58	2550850..2551194	PHAGE_Burkho_phi1026b_NC_005284: gp43; JZ38_v02_000003037; phage(gi38707933)	3e-19
59	2551196..2551420	PHAGE_Salmon_118970_sal1_NC_031930: hypothetical protein; JZ38_v02_000003038; phage(gi100047)	9e-06
60	2551512..2551754	Uncharacterized protein; JZ38_v02_000003039	0.0
61	2551835..2552059	Uncharacterized protein; JZ38_v02_000003040	0.0
62	2552278..2552532	PHAGE_Salmon_SSU5_NC_018843: hypothetical protein; JZ38_v02_000003041; phage(gi410491513)	9e-14
63	2552529..2552762	Genome assembly 8917; JZ38_v02_000003042	0.0
64	2552794..2553042	PHAGE_Phage_Gifsy_2_NC_010393: bacteriophage excisionase; JZ38_v02_000003043; phage(gi169257269)	4e-19
65	2552882..2552894	attR AGTCAGCGCGCGA	0.0
66	2553076..2554362	PHAGE_Entero_BP_4795_NC_004813: putative integrase; JZ38_v02_000003044; phage(gi157165986)	3e-132
Region 5
#	CDS_POSITION	BLAST_HIT	E-VALUE
1	297..311	attL CTTAATAATAGGTAG	0.0
2	775..1101	PHAGE_Salmon_SSU5_NC_018843: putative holin; JZ38_v02_000005466; phage(gi410491436)	1e-40
3	1116..1808	PHAGE_Salmon_SSU5_NC_018843: putative endolysin; JZ38_v02_000005467; phage(gi410491437)	2e-107
4	1808..2059	PHAGE_Salmon_SSU5_NC_018843: hypothetical protein; JZ38_v02_000005468; phage(gi410491438)	4e-17
5	2419..2838	PHAGE_Salmon_SSU5_NC_018843: hypothetical protein; JZ38_v02_000005469; phage(gi410491441)	2e-22
6	2823..3557	PHAGE_Salmon_SSU5_NC_018843: hypothetical protein; JZ38_v02_000005470; phage(gi410491442)	2e-33
7	3713..4378	PHAGE_Salmon_SSU5_NC_018843: putative ParA family protein; JZ38_v02_000005471; phage(gi410491443)	1e-84
8	4378..4770	PHAGE_Salmon_SSU5_NC_018843: hypothetical protein; JZ38_v02_000005472; phage(gi410491444)	2e-33
9	4814..5686	PHAGE_Salmon_SSU5_NC_018843: hypothetical protein; JZ38_v02_000005473; phage(gi410491445)	1e-17
10	5683..6087	PHAGE_Salmon_SSU5_NC_018843: hypothetical protein; JZ38_v02_000005474; phage(gi410491446)	3e-08
11	6263..7000	PHAGE_Salmon_SSU5_NC_018843: hypothetical protein; JZ38_v02_000005475; phage(gi410491448)	7e-88
12	7086..8426	PHAGE_Salmon_SSU5_NC_018843: putative DNA helicase; JZ38_v02_000005476; phage(gi410491449)	0.0
13	8594..9709	PHAGE_Salmon_SSU5_NC_018843: putative DNA primase; JZ38_v02_000005477; phage(gi410491450)	0.0
14	9781..10557	PHAGE_Salmon_SSU5_NC_018843: hypothetical protein; JZ38_v02_000005478; phage(gi410491452)	3e-21
15	10692..11096	PHAGE_Salmon_SSU5_NC_018843: hypothetical protein; JZ38_v02_000005479; phage(gi410491453)	2e-28
16	11093..11539	Uncharacterized protein; JZ38_v02_000005480	0.0
17	11539..12861	PHAGE_Salmon_SSU5_NC_018843: putative DNA ligase; JZ38_v02_000005481; phage(gi410491454)	0.0
18	12870..13028	PHAGE_Salmon_SSU5_NC_018843: hypothetical protein; JZ38_v02_000005482; phage(gi410491457)	2e-05
19	13021..13311	PHAGE_Salmon_SSU5_NC_018843: hypothetical protein; JZ38_v02_000005483; phage(gi410491458)	1e-07
20	13391..13735	Uncharacterized protein; JZ38_v02_000005484	0.0
21	13806..14510	Uncharacterized protein; JZ38_v02_000005485	0.0
22	14507..14935	Uncharacterized protein; JZ38_v02_000005486	0.0
23	15419..15628	hypothetical protein; JZ38_v02_000005487	0.0
24	15757..16368	PHAGE_Salmon_SP_058_NC_021772: hypothetical protein; JZ38_v02_000005488; phage(gi526003526)	9e-48
25	16585..17178	hypothetical protein; JZ38_v02_000005489	0.0
26	17274..17762	PHAGE_Entero_IME11_NC_019423: hypothetical protein; JZ38_v02_000005490; phage(gi414090513)	6e-19
27	17759..18121	PHAGE_Vibrio_pYD38_A_NC_021534: hypothetical protein; JZ38_v02_000005491; phage(gi514050980)	5e-31
28	18114..18356	PHAGE_Pseudo_OBP_NC_016571: putative glutaredoxin; JZ38_v02_000005492; phage(gi371671381)	2e-13
29	18404..18835	hypothetical protein; JZ38_v02_000005493	0.0
30	19055..19249	hypothetical protein; JZ38_v02_000005494	0.0
31	complement(19267..20622)	Uncharacterized protein; JZ38_v02_000005495	0.0
32	20737..21942	PHAGE_Phage_Gifsy_1_NC_010392: bacteriophage integrase protein; JZ38_v02_000005496; phage(gi169257266)	4e-23
33	complement(21911..22291)	Uncharacterized protein; JZ38_v02_000005497	0.0
34	22552..22764	hypothetical protein; JZ38_v02_000005498	0.0
35	22816..25140	PHAGE_Salmon_SSU5_NC_018843: putative porphyrin biosynthetic protein; JZ38_v02_000005499; phage(gi410491459)	0.0
36	25238..26461	PHAGE_Salmon_SSU5_NC_018843: putative porphyrin biosynthetic protein; JZ38_v02_000005500; phage(gi410491460)	1e-163
37	26458..26661	PHAGE_Salmon_SSU5_NC_018843: hypothetical protein; JZ38_v02_000005501; phage(gi410491461)	1e-19
38	26636..28993	PHAGE_Salmon_SSU5_NC_018843: DNA polymerase III alpha subunit; JZ38_v02_000005502; phage(gi410491462)	0.0
39	29066..30235	PHAGE_Salmon_SSU5_NC_018843: DNA polymerase III alpha subunit; JZ38_v02_000005503; phage(gi410491462)	0.0
40	30232..30618	PHAGE_Salmon_SSU5_NC_018843: hypothetical protein; JZ38_v02_000005504; phage(gi410491463)	2e-17
41	complement(30653..31399)	Uncharacterized protein; JZ38_v02_000005505	0.0
42	complement(31396..31689)	Uncharacterized protein; JZ38_v02_000005506	0.0
43	complement(31686..31859)	hypothetical protein; JZ38_v02_000005507	0.0
44	31949..32455	PHAGE_Salmon_SSU5_NC_018843: hypothetical protein; JZ38_v02_000005508; phage(gi410491466)	1e-53
45	32576..33580	PHAGE_Salmon_SSU5_NC_018843: hypothetical protein; JZ38_v02_000005509; phage(gi410491467)	7e-128
46	33641..34591	PHAGE_Salmon_SSU5_NC_018843: DNA polymerase I; JZ38_v02_000005510; phage(gi410491468)	1e-141
47	34588..34848	PHAGE_Salmon_SSU5_NC_018843: hypothetical protein; JZ38_v02_000005511; phage(gi410491469)	1e-18
48	34854..35933	PHAGE_Salmon_SSU5_NC_018843: putative RecA-like recombinase; JZ38_v02_000005512; phage(gi410491470)	3e-155
49	36048..36236	hypothetical protein; JZ38_v02_000005513	0.0
50	36233..37078	PHAGE_Klebsi_vB_KpnM_KB57_NC_028659: hypothetical protein; JZ38_v02_000005514; phage(gi966203413)	6e-97
51	37160..37396	hypothetical protein; JZ38_v02_000005515	0.0
52	37483..37668	hypothetical protein; JZ38_v02_000005516	0.0
53	37665..38111	Uncharacterized protein; JZ38_v02_000005517	0.0
54	38172..38441	PHAGE_Salmon_SSU5_NC_018843: hypothetical protein; JZ38_v02_000005518; phage(gi410491475)	2e-16
55	38541..39008	PHAGE_Salmon_SSU5_NC_018843: hypothetical protein; JZ38_v02_000005519; phage(gi410491477)	4e-12
56	38983..39195	PHAGE_Salmon_SSU5_NC_018843: putative Cre-associated protein; JZ38_v02_000005520; phage(gi410491478)	1e-11
57	complement(39447..40457)	PHAGE_Salmon_SSU5_NC_018843: putative replication protein RepA; JZ38_v02_000005521; phage(gi410491479)	1e-88
58	40800..41444	PHAGE_Salmon_SSU5_NC_018843: hypothetical protein; JZ38_v02_000005522; phage(gi410491480)	3e-87
59	41661..42746	Uncharacterized protein; JZ38_v02_000005523	0.0
60	42743..42979	hypothetical protein; JZ38_v02_000005524	0.0
61	42976..44892	PHAGE_Salmon_SSU5_NC_018843: putative exonuclease subunit 2; JZ38_v02_000005525; phage(gi410491485)	0.0
62	44882..45598	PHAGE_Salmon_SSU5_NC_018843: hypothetical protein; JZ38_v02_000005526; phage(gi410491486)	8e-13
63	45608..46177	PHAGE_Salmon_SSU5_NC_018843: putative ribonuclease H-like domain-containing protein; JZ38_v02_000005527; phage(gi410491487)	7e-73
64	46255..48579	PHAGE_Salmon_SSU5_NC_018843: putative ribonucleotide-diphosphate reductase, alpha subunit; JZ38_v02_000005528; phage(gi410491488)	0.0
65	48671..49804	PHAGE_Salmon_SSU5_NC_018843: putative ribonucleotide-diphosphate reductase, beta subunit; JZ38_v02_000005529; phage(gi410491489)	4e-164
66	49887..50759	PHAGE_Salmon_SSU5_NC_018843: putative phosphoribosyl-ATP pyrophosphohydrolase-like domain-containing protein; JZ38_v02_000005530; phage(gi410491490)	1e-95
67	50940..52025	PHAGE_Salmon_SSU5_NC_018843: putative thymidylate synthase; JZ38_v02_000005531; phage(gi410491491)	2e-135
68	51998..52444	PHAGE_Salmon_SSU5_NC_018843: hypothetical protein; JZ38_v02_000005532; phage(gi410491492)	4e-29
69	52447..52950	PHAGE_Salmon_SSU5_NC_018843: putative dihydrofolate reductase; JZ38_v02_000005533; phage(gi410491493)	4e-32
70	52938..53573	PHAGE_Salmon_SSU5_NC_018843: hypothetical protein; JZ38_v02_000005534; phage(gi410491494)	5e-54
71	53635..54054	PHAGE_Salmon_SSU5_NC_018843: hypothetical protein; JZ38_v02_000005535; phage(gi410491495)	1e-31
72	54051..54599	PHAGE_Salmon_SSU5_NC_018843: putative exonuclease; JZ38_v02_000005536; phage(gi410491496)	3e-64
73	54659..55486	Uncharacterized protein; JZ38_v02_000005537	0.0
74	55628..56437	PHAGE_Salmon_SSU5_NC_018843: hypothetical protein; JZ38_v02_000005538; phage(gi410491497)	1e-53
75	56620..57243	hypothetical protein; JZ38_v02_000005539	0.0
76	57344..57958	PHAGE_Salmon_SSU5_NC_018843: putative N-6-adenine-methyltransferase; JZ38_v02_000005540; phage(gi410491498)	5e-86
77	58142..58375	PHAGE_Salmon_SSU5_NC_018843: hypothetical protein; JZ38_v02_000005541; phage(gi410491499)	5e-21
78	59074..59385	hypothetical protein; JZ38_v02_000005542	0.0
79	59605..59901	hypothetical protein; JZ38_v02_000005543	0.0
80	59901..60074	Uncharacterized protein; JZ38_v02_000005544	0.0
81	60163..60588	PHAGE_Salmon_SJ46_NC_031129: hypothetical protein; JZ38_v02_000005545; phage(gi100118)	2e-51
82	60588..60740	PHAGE_Entero_P1_NC_005856: TciB; JZ38_v02_000005546; phage(gi46401695)	2e-06
83	60888..61427	PHAGE_Salmon_SSU5_NC_018843: hypothetical protein; JZ38_v02_000005547; phage(gi410491504)	9e-09
84	61470..62072	PHAGE_Salmon_SSU5_NC_018843: putative guanosine polyphosphate pyrophospho hydrolase/synthetase; JZ38_v02_000005548; phage(gi410491509)	3e-42
85	62062..62802	PHAGE_Salmon_SSU5_NC_018843: hypothetical protein; JZ38_v02_000005549; phage(gi410491506)	1e-10
86	complement(62779..64044)	PHAGE_Salmon_vB_SosS_Oslo_NC_018279: error-prone lesion bypass DNA polymerase V; JZ38_v02_000005550; phage(gi399528790)	5e-139
87	64230..64622	Uncharacterized protein; JZ38_v02_000005551	0.0
88	64878..65366	Uncharacterized protein; JZ38_v02_000005552	0.0
89	65444..65695	hypothetical protein; JZ38_v02_000005553	0.0
90	65803..67488	DNA modification methylase; JZ38_v02_000005554	0.0
91	67582..67932	Uncharacterized protein; JZ38_v02_000005555	0.0
92	67922..68173	PHAGE_Aeromo_CC2_NC_019538: hypothetical protein; JZ38_v02_000005556; phage(gi423261437)	2e-05
93	68170..68325	hypothetical protein; JZ38_v02_000005557	0.0
94	complement(68449..68739)	hypothetical protein; JZ38_v02_000005558	0.0
95	69552..69752	hypothetical protein; JZ38_v02_000005559	0.0
96	70311..70517	PHAGE_Salmon_SSU5_NC_018843: hypothetical protein; JZ38_v02_000005560; phage(gi410491521)	6e-19
97	70528..70770	Uncharacterized protein; JZ38_v02_000005561	0.0
98	70860..71270	PHAGE_Salmon_SSU5_NC_018843: hypothetical protein; JZ38_v02_000005562; phage(gi410491523)	2e-06
99	71407..71829	PHAGE_Salmon_SSU5_NC_018843: hypothetical protein; JZ38_v02_000005563; phage(gi410491524)	7e-23
100	71940..72221	PHAGE_Salmon_SSU5_NC_018843: hypothetical protein; JZ38_v02_000005564; phage(gi410491525)	2e-32
101	72231..72464	Uncharacterized protein; JZ38_v02_000005565	0.0
102	72467..72769	PHAGE_Salmon_SSU5_NC_018843: hypothetical protein; JZ38_v02_000005566; phage(gi410491515)	2e-11
103	72953..73432	PHAGE_Salmon_SSU5_NC_018843: hypothetical protein; JZ38_v02_000005567; phage(gi410491527)	2e-06
104	complement(73615..73833)	hypothetical protein; JZ38_v02_000005568	0.0
105	complement(74091..74294)	hypothetical protein; JZ38_v02_000005569	0.0
106	complement(74341..74994)	PHAGE_Salmon_SSU5_NC_018843: hypothetical protein; JZ38_v02_000005570; phage(gi410491530)	1e-71
107	75421..75843	PHAGE_Salmon_SSU5_NC_018843: putative lipoprotein; JZ38_v02_000005571; phage(gi410491532)	8e-11
108	complement(75875..76438)	hypothetical protein; JZ38_v02_000005572	0.0
109	complement(76638..77165)	PHAGE_Salmon_SSU5_NC_018843: putative repressor of phase 1 flagellin; JZ38_v02_000005573; phage(gi410491531)	1e-44
110	complement(77268..77573)	PHAGE_Salmon_SSU5_NC_018843: hypothetical protein; JZ38_v02_000005574; phage(gi410491533)	1e-14
111	complement(77577..79151)	PHAGE_Salmon_SSU5_NC_018843: putative helicase; JZ38_v02_000005575; phage(gi410491534)	0.0
112	79216..79914	PHAGE_Salmon_SSU5_NC_018843: putative ParB-like nuclease domain-containing protein; JZ38_v02_000005576; phage(gi410491535)	6e-95
113	79914..80591	PHAGE_Salmon_SSU5_NC_018843: putative ParB-like nuclease domain-containing protein; JZ38_v02_000005577; phage(gi410491536)	1e-88
114	80588..81229	PHAGE_Salmon_SSU5_NC_018843: putative ABC transporter ATP-binding protein; JZ38_v02_000005578; phage(gi410491537)	3e-103
115	81219..81767	hypothetical protein; JZ38_v02_000005579	0.0
116	81764..82654	PHAGE_Salmon_SSU5_NC_018843: putative ABC transporter ATP-binding protein; JZ38_v02_000005580; phage(gi410491539)	6e-157
117	82667..82933	PHAGE_Salmon_SSU5_NC_018843: hypothetical protein; JZ38_v02_000005581; phage(gi410491540)	1e-34
118	83107..83745	PHAGE_Salmon_SSU5_NC_018843: putative DNA-binding protein; JZ38_v02_000005582; phage(gi410491411)	4e-78
119	83748..85004	PHAGE_Salmon_SSU5_NC_018843: putative terminase large subunit; JZ38_v02_000005583; phage(gi410491412)	0.0
120	85059..86627	PHAGE_Salmon_SSU5_NC_018843: hypothetical protein; JZ38_v02_000005584; phage(gi410491413)	0.0
121	86646..87554	PHAGE_Salmon_SSU5_NC_018843: hypothetical protein; JZ38_v02_000005585; phage(gi410491414)	5e-109
122	87581..88453	PHAGE_Salmon_SSU5_NC_018843: putative major capsid protein; JZ38_v02_000005586; phage(gi410491415)	2e-137
123	88455..88469	attR CTTAATAATAGGTAG	0.0
124	88535..88744	PHAGE_Salmon_SSU5_NC_018843: putative Ig-like domain-containing protein; JZ38_v02_000005587; phage(gi410491416)	2e-06
125	88785..89219	PHAGE_Salmon_SSU5_NC_018843: hypothetical protein; JZ38_v02_000005588; phage(gi410491417)	1e-50
126	89216..90049	PHAGE_Salmon_SSU5_NC_018843: hypothetical protein; JZ38_v02_000005589; phage(gi410491418)	2e-101
127	90159..90503	PHAGE_Salmon_SSU5_NC_018843: hypothetical protein; JZ38_v02_000005590; phage(gi410491419)	8e-40
128	90494..90964	PHAGE_Salmon_SSU5_NC_018843: hypothetical protein; JZ38_v02_000005591; phage(gi410491420)	2e-52
129	90966..91346	PHAGE_Salmon_SSU5_NC_018843: hypothetical protein; JZ38_v02_000005592; phage(gi410491421)	4e-39
130	91455..92216	PHAGE_Salmon_SSU5_NC_018843: putative Ig-like domain-containing protein; JZ38_v02_000005593; phage(gi410491422)	9e-92
131	92264..92581	PHAGE_Salmon_SSU5_NC_018843: hypothetical protein; JZ38_v02_000005594; phage(gi410491423)	2e-39
132	92605..92934	PHAGE_Salmon_SSU5_NC_018843: hypothetical protein; JZ38_v02_000005595; phage(gi410491424)	3e-30
133	92942..97525	PHAGE_Salmon_SSU5_NC_018843: putative tail tape measure protein; JZ38_v02_000005596; phage(gi410491425)	0.0
134	97536..97868	PHAGE_Salmon_SSU5_NC_018843: putative minor tail protein M; JZ38_v02_000005597; phage(gi410491426)	2e-28
135	97917..98615	PHAGE_Salmon_SSU5_NC_018843: putative minor tail protein L; JZ38_v02_000005598; phage(gi410491427)	4e-101
136	98612..99388	PHAGE_Salmon_SSU5_NC_018843: putative phage tail protein; JZ38_v02_000005599; phage(gi410491428)	5e-91
137	99398..100027	PHAGE_Salmon_SSU5_NC_018843: putative phage tail protein; JZ38_v02_000005600; phage(gi410491429)	3e-45
138	100181..104668	PHAGE_Salmon_SSU5_NC_018843: putative phage tail protein; JZ38_v02_000005601; phage(gi410491430)	0.0
139	104843..108823	PHAGE_Salmon_SSU5_NC_018843: putative phage tail fiber protein; JZ38_v02_000005602; phage(gi410491431)	5e-179

## Sheet: Table S6
Table S6. Virulence and immunity.
Gene ID	KO	Gene	Product		Key
Clustered Regularly Interspaced Short Palindromic Repeats (CRISPR)-associated sequences (Cas)						Chromosome Chr1
gene.JZ38_v02_000004089	K09951	cas2	CRISPR-associated protein Cas2			Plasmid p2
gene.JZ38_v02_000004090	K15342	cas1	CRISPR-associated protein Cas1
gene.JZ38_v02_000004091	K15342	cas1	CRISPR-associated protein Cas1
gene.JZ38_v02_000004092	K19126	casE, cse3	CRISPR system Cascade subunit CasE
gene.JZ38_v02_000004093	K19125	casD, cse5	CRISPR system Cascade subunit CasD
gene.JZ38_v02_000004094	K19124	casC, cse4	CRISPR system Cascade subunit CasC
gene.JZ38_v02_000004095	K19046	casB, cse2	CRISPR system Cascade subunit CasB
gene.JZ38_v02_000004096	K19123	casA, cse1	CRISPR system Cascade subunit CasA
gene.JZ38_v02_000004097	K07012	cas3	CRISPR-associated endonuclease/helicase Cas3 [EC:3.1.-.- 3.6.4.-]
gene.JZ38_v02_000004498			CRISPR-DR4. CRISPR RNA direct repeat element
gene.JZ38_v02_000004499	K19130	csy4, cas6f	CRISPR-associated endonuclease Csy4 [EC:3.1.-.-]
gene.JZ38_v02_000004500	K19129	csy3	CRISPR-associated protein Csy3
gene.JZ38_v02_000004501	K19128	csy2	CRISPR-associated protein Csy2
gene.JZ38_v02_000004502	K19127	csy1	CRISPR-associated protein Csy1
gene.JZ38_v02_000004504	K07012	cas3	CRISPR-associated endonuclease/helicase Cas3 [EC:3.1.-.- 3.6.4.-]
gene.JZ38_v02_000004505	K07012	cas3	CRISPR-associated endonuclease/helicase Cas3 [EC:3.1.-.- 3.6.4.-]
gene.JZ38_v02_000004506	K15342	cas1	CRISPR-associated protein Cas1
Type VI secretion system and secreted proteins
gene.JZ38_v02_000000171	K11904	vgrG	type VI secretion system secreted protein VgrG
gene.JZ38_v02_000000187	K11904	vgrG	type VI secretion system secreted protein VgrG
gene.JZ38_v02_000000200	K11904	vgrG	type VI secretion system secreted protein VgrG
gene.JZ38_v02_000000204	K11907	vasG	type VI secretion system protein VasG
gene.JZ38_v02_000000205	K11895	impH	type VI secretion system protein ImpH
gene.JZ38_v02_000000206	K11896	impG	type VI secretion system protein ImpG
gene.JZ38_v02_000000207	K11897	impF	type VI secretion system protein ImpF
gene.JZ38_v02_000000208	K11898	impE	type VI secretion system protein ImpE
gene.JZ38_v02_000000210	K02654	pppA	leader peptidase (prepilin peptidase) / N-methyltransferase [EC:3.4.23.43 2.1.1.-]
gene.JZ38_v02_000000214	K11903	hcp	type VI secretion system secreted protein Hcp
gene.JZ38_v02_000000218	K11900	impC	type VI secretion system protein ImpC
gene.JZ38_v02_000000219	K11901	impB	type VI secretion system protein ImpB
gene.JZ38_v02_000000220	K11902	impA	type VI secretion system protein ImpA
gene.JZ38_v02_000000221	K11890	impM	type VI secretion system protein ImpM
gene.JZ38_v02_000000222	K11891	impL	type VI secretion system protein ImpL
gene.JZ38_v02_000000223	K11892	impK	type VI secretion system protein ImpK
gene.JZ38_v02_000000224	K11893	impJ	type VI secretion system protein ImpJ
gene.JZ38_v02_000000225	K11906	vasD	type VI secretion system protein VasD
gene.JZ38_v02_000000490	K11903	hcp	type VI secretion system secreted protein Hcp
gene.JZ38_v02_000002916	K11904	vgrG	type VI secretion system secreted protein VgrG
gene.JZ38_v02_000003531	K11911	vasL	type VI secretion system protein VasL
gene.JZ38_v02_000003532	K11905		type VI secretion system protein
gene.JZ38_v02_000003533	K11910	vasJ	type VI secretion system protein VasJ
gene.JZ38_v02_000005616	K11906	vasD	type VI secretion system protein VasD
gene.JZ38_v02_000005617	K11895	impH	type VI secretion system protein ImpH
gene.JZ38_v02_000005618	K11896	impG	type VI secretion system protein ImpG
gene.JZ38_v02_000005619	K11891	impL	type VI secretion system protein ImpL
gene.JZ38_v02_000005626	K11904	vgrG	type VI secretion system secreted protein VgrG
gene.JZ38_v02_000005627	K11907	vasG	type VI secretion system protein VasG
gene.JZ38_v02_000005628	K11903	hcp	type VI secretion system secreted protein Hcp
gene.JZ38_v02_000005630	K11892	impK	type VI secretion system protein ImpK
gene.JZ38_v02_000005631	K11893	impJ	type VI secretion system protein ImpJ
gene.JZ38_v02_000005632	K11900	impC	type VI secretion system protein ImpC
gene.JZ38_v02_000005633	K11901	impB	type VI secretion system protein ImpB
gene.JZ38_v02_000005639	K11903	hcp	type VI secretion system secreted protein Hcp
Filamentous hemagglutinin and iron acquisition systems
gene.JZ38_v02_000000888	K15125	fhaB	filamentous hemagglutinin
gene.JZ38_v02_000005697	K15125	fhaB	filamentous hemagglutinin
gene.JZ38_v02_000005698	K15125	fhaB	filamentous hemagglutinin
gene.JZ38_v02_000005699	K07326	fhaC	hemolysin activation/secretion protein
gene.JZ38_v02_000005700	K07466	repA	putative replication protein A
gene.JZ38_v02_000005702	K03496	parA	chromosome partitioning protein
gene.JZ38_v02_000005703	K03497	parB	chromosome partitioning protein, ParB family
gene.JZ38_v02_000005704	K02014	TC.FEV.OM	iron complex outermembrane recepter protein
gene.JZ38_v02_000005705	K03897	iucD	lysine N6-hydroxylase [EC:1.14.13.59]
gene.JZ38_v02_000005706	K03895	iucC	aerobactin synthase [EC:6.3.2.39]
gene.JZ38_v02_000005707	K03896	iucB	acetyl CoA:N6-hydroxylysine acetyl transferase [EC:2.3.1.102]
gene.JZ38_v02_000005708	K03894	iucA	N2-citryl-N6-acetyl-N6-hydroxylysine synthase [EC:6.3.2.38]
gene.JZ38_v02_000005709			MFS transporter
gene.JZ38_v02_000005710			siderophore-interacting protein

## Sheet: Table S7
Table S7. Phentoypic characterization of JZ38 using API 20E and CH 50 strips.
Parameter	Activity		Key
β-galactosidase	+			Monosaccharides
Arginine dihydrolase	+			Mono-Derivatives
Lysine decarboxylase	-			Disaccharides
Ornithine decarboxylase	+			Glycosides
Citrate utilization	+			Polysaccharides
H2S production	-			Polyols
Urease	-			Salts
Tryptophan deaminase	-
Indole production	-
Acetoin production	+
Gelatinase	+
Sugar Metabolism (fermentation, oxidation):
D-Arabinose	-
L-Arabinose	+
D-Ribose	+
D-Xylose	+
L-Xylose	-
D-Galactose	+
D-Glucose	+
D-Fructose	+
D-Mannose	+
L-Sorbose	-
L-Rhamnose	+
N-Acetylglucosamine	-
D-Lyxose	-
D-Tagatose	-
D-Fucose	-
L-Fucose	-
Methyl-beta-D-xylopyranoside	-
Methyl-alpha-D-mannopyranoside	-
Methyl-alpha-D-glucopyranoside	-
D-Cellobiose	+
D-Maltose	+
D-Lactose (Bovine origin)	+
D-Melibiose	+
D-Saccharose (Sucrose)	+
D-Trehalose	+
Gentiobiose	+
D-Turanose	-
Amygdalin	+
Arbutin	+
Esculin/ferric citrate	+
Salicin	+
Inulin	-
D-Melezitose	-
D-Raffinose	+
Amidon (Starch)	-
Glycogen	-
Glycerol	+
Erythritol	-
D-Adonitol	-
Dulcitol (Galacticol)	+
Inositol	+
D-Mannitol	+
D-Sorbitol	-
Xylitol	-
D-Arabitol	-
L-Arabitol	-
Potassium gluconate	±
Potassium 2-ketogluconate	-
Potassium 5-ketogluconate	-
Reduction of nitrates to:
Nitrites (NO2)	+
Nitrogen gas (N2)	-
Cytochrome oxidase activity	+

## Sheet: Table S8
Table S8. Oxidative and osmotic stress tolerance.
Gene ID	KO	Gene	Product		Key
Osmoprotectants and compatible solutes (Proline, Glycine betaine, Trehalose, Spermidine, Putrescine, Cadaverine)						Chromosome Chr1
gene.JZ38_v02_000000605	K00697	otsA	trehalose 6-phosphate synthase [EC:2.4.1.15 2.4.1.347]			Plasmid p1
gene.JZ38_v02_000000606	K09470	puuA	gamma-glutamylputrescine synthase [EC:6.3.1.11]			Plasmid p2
gene.JZ38_v02_000001062	K01226	treC	trehalose-6-phosphate hydrolase [EC:3.2.1.93]
gene.JZ38_v02_000001063	K02818	treB	PTS system, trehalose-specific IIB component [EC:2.7.1.201]
gene.JZ38_v02_000001064	K03485	treR	LacI family transcriptional regulator, trehalose operon repressor
gene.JZ38_v02_000001098	K01581	speC	ornithine decarboxylase [EC:4.1.1.17]
gene.JZ38_v02_000001202	K01585	speA	arginine decarboxylase [EC:4.1.1.19]
gene.JZ38_v02_000001203	K01480	speB	agmatinase [EC:3.5.3.11]
gene.JZ38_v02_000001436	K02002	proX	glycine betaine/proline transport system substrate-binding protein
gene.JZ38_v02_000001437	K02001	proW	glycine betaine/proline transport system permease protein
gene.JZ38_v02_000001438	K02000	proV	glycine betaine/proline transport system ATP-binding protein [EC:3.6.3.32]
gene.JZ38_v02_000002042	K05845	opuC	osmoprotectant transport system substrate-binding protein
gene.JZ38_v02_000002043	K05846	opuB	osmoprotectant transport system permease protein
gene.JZ38_v02_000002044	K05847	opuA	osmoprotectant transport system ATP-binding protein
gene.JZ38_v02_000002045	K05846	opuB	osmoprotectant transport system permease protein
gene.JZ38_v02_000002153	K09473	puuD	gamma-glutamyl-gamma-aminobutyrate hydrolase [EC:3.5.1.94]
gene.JZ38_v02_000002314	K01087	otsB	trehalose 6-phosphate phosphatase [EC:3.1.3.12]
gene.JZ38_v02_000002315	K00697	otsA	trehalose 6-phosphate synthase [EC:2.4.1.15 2.4.1.347]
gene.JZ38_v02_000002401	K03607	proQ	ProP effector
gene.JZ38_v02_000002474	K01194	treA	alpha,alpha-trehalase [EC:3.2.1.28]
gene.JZ38_v02_000002786	K03762	proP	MFS transporter, MHS family, proline/betaine transporter
gene.JZ38_v02_000002823	K05847	opuA	osmoprotectant transport system ATP-binding protein
gene.JZ38_v02_000002824	K05846	opuB	osmoprotectant transport system permease protein
gene.JZ38_v02_000002825	K05845	opuC	osmoprotectant transport system substrate-binding protein
gene.JZ38_v02_000002826	K05846	opuB	osmoprotectant transport system permease protein
gene.JZ38_v02_000002834	K00657	speG	diamine N-acetyltransferase [EC:2.3.1.57]
gene.JZ38_v02_000002882	K01194	treA	alpha,alpha-trehalase [EC:3.2.1.28]
gene.JZ38_v02_000002970	K00316	spdH	spermidine dehydrogenase [EC:1.5.99.6]
gene.JZ38_v02_000003175	K02168	betT	choline/glycine/proline betaine transport protein
gene.JZ38_v02_000003176	K02167	betI	TetR/AcrR family transcriptional regulator, transcriptional repressor of bet genes
gene.JZ38_v02_000003177	K00130	betB	betaine-aldehyde dehydrogenase [EC:1.2.1.8]
gene.JZ38_v02_000003178	K00108	betA	choline dehydrogenase [EC:1.1.99.1]
gene.JZ38_v02_000003222	K14052	puuP	putrescine importer
gene.JZ38_v02_000003224	K09470	puuA	gamma-glutamylputrescine synthase [EC:6.3.1.11]
gene.JZ38_v02_000003225	K09473	puuD	gamma-glutamyl-gamma-aminobutyrate hydrolase [EC:3.5.1.94]
gene.JZ38_v02_000003226	K14056	puuR	HTH-type transcriptional regulator, repressor for puuD
gene.JZ38_v02_000003227	K09472	puuC	4-(gamma-glutamylamino)butanal dehydrogenase [EC:1.2.1.99]
gene.JZ38_v02_000003228	K09471	puuB	gamma-glutamylputrescine oxidase [EC:1.4.3.-]
gene.JZ38_v02_000003279	K03762	proP	MFS transporter, MHS family, proline/betaine transporter
gene.JZ38_v02_000003375	K11072	potA	spermidine/putrescine transport system ATP-binding protein [EC:3.6.3.31]
gene.JZ38_v02_000003376	K11071	potB	spermidine/putrescine transport system permease protein
gene.JZ38_v02_000003377	K11070	potC	spermidine/putrescine transport system permease protein
gene.JZ38_v02_000003378	K11069	potD	spermidine/putrescine transport system substrate-binding protein
gene.JZ38_v02_000003513	K11928	putP	sodium/proline symporter
gene.JZ38_v02_000003514	K13821	putA	RHH-type transcriptional regulator, proline utilization regulon repressor / proline dehydrogenase / delta 1-pyrroline-5-carboxylate dehydrogenase [EC:1.5.5.2 1.2.1.88]
gene.JZ38_v02_000003650	K11074	potI	putrescine transport system permease protein
gene.JZ38_v02_000003651	K11075	potH	putrescine transport system permease protein
gene.JZ38_v02_000003652	K11076	potG	putrescine transport system ATP-binding protein
gene.JZ38_v02_000003653	K11073	potF	putrescine transport system substrate-binding protein
gene.JZ38_v02_000003845	K01581	speC	ornithine decarboxylase [EC:4.1.1.17]
gene.JZ38_v02_000003846	K03756	potE	putrescine:ornithine antiporter
gene.JZ38_v02_000003923	K10003	gltJ	glutamate/aspartate transport system permease protein
gene.JZ38_v02_000003924	K10002	gltK	glutamate/aspartate transport system permease protein
gene.JZ38_v02_000003925	K10004	gltL	glutamate/aspartate transport system ATP-binding protein [EC:7.4.2.1]
gene.JZ38_v02_000003961	K10111	thuK, malK	multiple sugar transport system ATP-binding protein [EC:3.6.3.-]
gene.JZ38_v02_000003962	K10238	thuG	trehalose/maltose transport system permease protein
gene.JZ38_v02_000003963	K10237	thuF	trehalose/maltose transport system permease protein
gene.JZ38_v02_000003964	K10236	thuE	trehalose/maltose transport system substrate-binding protein
gene.JZ38_v02_000004174	K11736	proY	proline-specific permease ProY
gene.JZ38_v02_000004190	K00286	proC	pyrroline-5-carboxylate reductase [EC:1.5.1.2]
gene.JZ38_v02_000004302	K00147	proA	glutamate-5-semialdehyde dehydrogenase [EC:1.2.1.41]
gene.JZ38_v02_000004303	K00931	proB	glutamate 5-kinase [EC:2.7.2.11]
gene.JZ38_v02_000004385	K01582	cadA	lysine decarboxylase [EC:4.1.1.18]
gene.JZ38_v02_000004724	K00797	speE	spermidine synthase [EC:2.5.1.16]
gene.JZ38_v02_000004725	K01611	speD	S-adenosylmethionine decarboxylase [EC:4.1.1.50]
gene.JZ38_v02_000005034	K09251	patA	putrescine aminotransferase [EC:2.6.1.82]
gene.JZ38_v02_000005713	K01236	treZ	maltooligosyltrehalose trehalohydrolase [EC:3.2.1.141]
gene.JZ38_v02_000005714	K06044	treY	(1-4)-alpha-D-glucan 1-alpha-D-glucosylmutase [EC:5.4.99.15]
gene.JZ38_v02_000005715	K01214	treX	isoamylase [EC:3.2.1.68]
Osmoregulation
gene.JZ38_v02_000000321	K03549	kup	KUP system potassium uptake protein
gene.JZ38_v02_000000734	K11748	kefG	glutathione-regulated potassium-efflux system ancillary protein KefG
gene.JZ38_v02_000000735	K11747	kefB	glutathione-regulated potassium-efflux system protein KefB
gene.JZ38_v02_000000736	K11747	kefB	glutathione-regulated potassium-efflux system protein KefB
gene.JZ38_v02_000000788	K03282	mscL	large conductance mechanosensitive channel
gene.JZ38_v02_000000789	K03499	trkA	trk system potassium uptake protein
gene.JZ38_v02_000000958	K22051	mscM	miniconductance mechanosensitive channel
gene.JZ38_v02_000001210	K03442	mscS	small conductance mechanosensitive channel
gene.JZ38_v02_000002578	K10716	kch	voltage-gated potassium channel
gene.JZ38_v02_000002641	K19229	trkE, sapD	cationic peptide transport system ATP-binding protein
gene.JZ38_v02_000003839	K01546	kdpA	K+-transporting ATPase ATPase A chain [EC:3.6.3.12]
gene.JZ38_v02_000003840	K01547	kdpB	K+-transporting ATPase ATPase B chain [EC:3.6.3.12]
gene.JZ38_v02_000003841	K01548	kdpC	K+-transporting ATPase ATPase C chain [EC:3.6.3.12]
gene.JZ38_v02_000003842	K07646	kdpD	two-component system, OmpR family, sensor histidine kinase KdpD [EC:2.7.13.3]
gene.JZ38_v02_000003843	K07667	kdpE	two-component system, OmpR family, KDP operon response regulator KdpE
gene.JZ38_v02_000004064	K05802	mscK	potassium-dependent mechanosensitive channel
gene.JZ38_v02_000004822	K11745	kefC	glutathione-regulated potassium-efflux system ancillary protein KefC
gene.JZ38_v02_000004823	K11746	kefF	glutathione-regulated potassium-efflux system ancillary protein KefF
gene.JZ38_v02_000004904	K04065	osmY	hyperosmotically inducible periplasmic protein
gene.JZ38_v02_000005379	K03498	trkG, trkH	trk system potassium uptake protein
Resistance to oxidative stress
gene.JZ38_v02_000000077	K04761	oxyR	LysR family transcriptional regulator, hydrogen peroxide-inducible genes activator
gene.JZ38_v02_000000108	K04564	SOD2	superoxide dismutase, Fe-Mn family [EC:1.15.1.1]
gene.JZ38_v02_000000455	K03676	grxC	glutaredoxin 3
gene.JZ38_v02_000000595	K00383	gor	glutathione reductase (NADPH) [EC:1.8.1.7]
gene.JZ38_v02_000000643	K00681	ggt	gamma-glutamyltranspeptidase / glutathione hydrolase [EC:2.3.2.2 3.4.19.13]
gene.JZ38_v02_000000895	K13631	soxS	AraC family transcriptional regulator, mar-sox-rob regulon activator
gene.JZ38_v02_000000896	K13639	soxR	MerR family transcriptional regulator, redox-sensitive transcriptional activator SoxR
gene.JZ38_v02_000000897	K00799	GST	glutathione S-transferase [EC:2.5.1.18]
gene.JZ38_v02_000000989	K13771	nsrR	Rrf2 family transcriptional regulator, nitric oxide-sensitive transcriptional repressor
gene.JZ38_v02_000001066	K03675	grxB	glutaredoxin 2
gene.JZ38_v02_000001178	K03782	katG	catalase-peroxidase [EC:1.11.1.21]
gene.JZ38_v02_000001194	K01920	gshB	glutathione synthase [EC:6.3.2.3]
gene.JZ38_v02_000001373	K03087	rpoS	RNA polymerase nonessential primary-like sigma factor
gene.JZ38_v02_000001423	K01919	gshA	glutamate--cysteine ligase [EC:6.3.2.2]
gene.JZ38_v02_000001639	K05916	hmp	nitric oxide dioxygenase [EC:1.14.12.17]
gene.JZ38_v02_000001705	K03564	BCP	peroxiredoxin Q/BCP [EC:1.11.1.15]
gene.JZ38_v02_000001755	K07223	yfeX	porphyrinogen peroxidase [EC:1.11.1.-]
gene.JZ38_v02_000001907	K00799	GST	glutathione S-transferase [EC:2.5.1.18]
gene.JZ38_v02_000001978	K12266	norR	anaerobic nitric oxide reductase transcription regulator
gene.JZ38_v02_000001979	K12264	norV	anaerobic nitric oxide reductase flavorubredoxin
gene.JZ38_v02_000001980	K12265	norW	nitric oxide reductase FlRd-NAD(+) reductase [EC:1.18.1.-]
gene.JZ38_v02_000002732	K11065	tpx	thiol peroxidase, atypical 2-Cys peroxiredoxin [EC:1.11.1.15]
gene.JZ38_v02_000003111	K00799	GST	glutathione S-transferase [EC:2.5.1.18]
gene.JZ38_v02_000003122	K04565	SOD1	superoxide dismutase, Cu-Zn family [EC:1.15.1.1]
gene.JZ38_v02_000003130	K07390	grxD	monothiol glutaredoxin
gene.JZ38_v02_000003258	K00432	gpx	glutathione peroxidase [EC:1.11.1.9]
gene.JZ38_v02_000003258	K00432	gpx	glutathione peroxidase [EC:1.11.1.9]
gene.JZ38_v02_000003297	K03781	katE	catalase [EC:1.11.1.6]
gene.JZ38_v02_000003448	K03675	grxB	glutaredoxin 2
gene.JZ38_v02_000003675	K00799	GST	glutathione S-transferase [EC:2.5.1.18]
gene.JZ38_v02_000003678	K13891	gsiD	glutathione transport system permease protein
gene.JZ38_v02_000003679	K13890	gsiC	glutathione transport system permease protein
gene.JZ38_v02_000003680	K13889	gsiB	glutathione transport system substrate-binding protein
gene.JZ38_v02_000003681	K13892	gsiA	glutathione transport system ATP-binding protein
gene.JZ38_v02_000003852	K03711	fur	Fur family transcriptional regulator, ferric uptake regulator
gene.JZ38_v02_000003975	K03387	ahpF	alkyl hydroperoxide reductase subunit F [EC:1.6.4.-]
gene.JZ38_v02_000003976	K03386	ahpC	peroxiredoxin (alkyl hydroperoxide reductase subunit C) [EC:1.11.1.15]
gene.JZ38_v02_000003998	K00432	gpx	glutathione peroxidase [EC:1.11.1.9]
gene.JZ38_v02_000003998	K00432	gpx	glutathione peroxidase [EC:1.11.1.9]
gene.JZ38_v02_000004066	K03585	acrA	membrane fusion protein, multidrug efflux system
gene.JZ38_v02_000004067	K18138	acrB	multidrug efflux pump
gene.JZ38_v02_000005492	K03674	grxA	glutaredoxin 1
gene.JZ38_v02_000005724	K00799	GST	glutathione S-transferase [EC:2.5.1.18]
Other abiotic stress tolerance-related genes
gene.JZ38_v02_000000305	K02114	atpC	F-type H+-transporting ATPase subunit epsilon
gene.JZ38_v02_000000306	K02112	atpD	F-type H+/Na+-transporting ATPase subunit beta [EC:7.1.2.2 7.2.2.1]
gene.JZ38_v02_000000307	K02115	atpG	F-type H+-transporting ATPase subunit gamma
gene.JZ38_v02_000000308	K02111	atpA	F-type H+/Na+-transporting ATPase subunit alpha [EC:7.1.2.2 7.2.2.1]
gene.JZ38_v02_000000309	K02113	atpH	F-type H+-transporting ATPase subunit delta
gene.JZ38_v02_000000310	K02109	atpF	F-type H+-transporting ATPase subunit b
gene.JZ38_v02_000000311	K02110	atpE	F-type H+-transporting ATPase subunit c
gene.JZ38_v02_000000312	K02108	atpB	F-type H+-transporting ATPase subunit a
gene.JZ38_v02_000000313	K02116	atpI	ATP synthase protein I
gene.JZ38_v02_000000460	K07640	cpxA	two-component system, OmpR family, sensor histidine kinase CpxA [EC:2.7.13.3]
gene.JZ38_v02_000000461	K07662	cpxR	two-component system, OmpR family, response regulator CpxR
gene.JZ38_v02_000000601	K06149	uspA	universal stress protein A
gene.JZ38_v02_000000602	K06144	uspB	universal stress protein B
gene.JZ38_v02_000000686	K07638	envZ	two-component system, OmpR family, osmolarity sensor histidine kinase EnvZ [EC:2.7.13.3]
gene.JZ38_v02_000000689	K04083	hslO	molecular chaperone Hsp33
gene.JZ38_v02_000000690	K04762	hslR	ribosome-associated heat shock protein Hsp15
gene.JZ38_v02_000000873	K01356	lexA	repressor LexA [EC:3.4.21.88]
gene.JZ38_v02_000000915	K04079	HSP90A	molecular chaperone HtpG
gene.JZ38_v02_000000939	K04078	groES	chaperonin GroES
gene.JZ38_v02_000000940	K04077	groEL	chaperonin GroEL
gene.JZ38_v02_000001525	K03687	GRPE	molecular chaperone GrpE
gene.JZ38_v02_000002316	K14064	uspC	universal stress protein C
gene.JZ38_v02_000002403	K03799	htpX	heat shock protein HtpX [EC:3.4.24.-]
gene.JZ38_v02_000002455	K03314	nhaB	Na+:H+ antiporter, NhaB family
gene.JZ38_v02_000002460	K11105	nhaP2	cell volume regulation protein A
gene.JZ38_v02_000002512	K07300	chaA	Ca2+:H+ antiporter
gene.JZ38_v02_000002765	K03668	hslJ	heat shock protein HslJ
gene.JZ38_v02_000003079	K14055	uspE	universal stress protein E
gene.JZ38_v02_000003282	K07283	ydiY	putative salt-induced outer membrane protein
gene.JZ38_v02_000003507	K06217	phoH	phosphate starvation-inducible protein PhoH and related proteins
gene.JZ38_v02_000003545	K11940	hspQ	heat shock protein HspQ
gene.JZ38_v02_000003624	K03704	cspA	cold shock protein (beta-ribbon, CspA family)
gene.JZ38_v02_000003698	K04047	dps	starvation-inducible DNA-binding protein
gene.JZ38_v02_000003912	K06217	phoH	phosphate starvation-inducible protein PhoH and related proteins
gene.JZ38_v02_000003974	K11932	uspG	universal stress protein G
gene.JZ38_v02_000004050	K04079	HSP90A	molecular chaperone HtpG
gene.JZ38_v02_000004134	K03544	clpX	ATP-dependent Clp protease ATP-binding subunit ClpX
gene.JZ38_v02_000004135	K01358	clpP	ATP-dependent Clp protease, protease subunit [EC:3.4.21.92]
gene.JZ38_v02_000004137	K05527	bolA	BolA family transcriptional regulator, general stress-responsive regulator
gene.JZ38_v02_000004413	K04771	degP	serine protease Do [EC:3.4.21.107]
gene.JZ38_v02_000004813	K05801	djlA	DnaJ like chaperone protein
gene.JZ38_v02_000004838	K03717	nhaR	LysR family transcriptional regulator, transcriptional activator of nhaA
gene.JZ38_v02_000004839	K03313	nhaA	Na+:H+ antiporter, NhaA family
gene.JZ38_v02_000004845	K03686	dnaJ	molecular chaperone DnaJ
gene.JZ38_v02_000004851	K04043	dnaK	molecular chaperone DnaK
gene.JZ38_v02_000005169	K07301	yrbG	cation:H+ antiporter
gene.JZ38_v02_000005201	K04772	degQ	serine protease DegQ [EC:3.4.21.-]
gene.JZ38_v02_000005202	K04691	degS	serine protease DegS [EC:3.4.21.-]
gene.JZ38_v02_000005658	K21976	ariR	probable RcsB/C two-component-system connector, global regulator of biofilm formation and acid-resistance

## Sheet: Table S9
Table S9. Transport and resistance to heavy metals.
Gene ID	KO	Gene	Product		Key
Nickel						Chromosome Chr1
gene.JZ38_v02_000002944	K02035	ABC.PE.S	peptide/nickel transport system substrate-binding protein
gene.JZ38_v02_000002945	K02034	ABC.PE.P1	peptide/nickel transport system permease protein
gene.JZ38_v02_000002946	K02033	ABC.PE.P	peptide/nickel transport system permease protein
gene.JZ38_v02_000003064	K02035	ABC.PE.S	peptide/nickel transport system substrate-binding protein
gene.JZ38_v02_000003065	K02033	ABC.PE.P	peptide/nickel transport system permease protein
gene.JZ38_v02_000003066	K02034	ABC.PE.P1	peptide/nickel transport system permease protein
gene.JZ38_v02_000003067	K02031	ABC.PE.A	peptide/nickel transport system ATP-binding protein
gene.JZ38_v02_000003197	K07241	nixA	high-affinity nickel-transport protein
gene.JZ38_v02_000003216	K04651	hypA	hydrogenase nickel incorporation protein HypA/HybF
gene.JZ38_v02_000003217	K04652	hypB	hydrogenase nickel incorporation protein HypB
Copper
gene.JZ38_v02_000000934	K03926	cutA	periplasmic divalent cation tolerance protein
gene.JZ38_v02_000002347	K06201	cutC	copper homeostasis protein
gene.JZ38_v02_000002379	K07156	copC	copper resistance protein C
gene.JZ38_v02_000002380	K07245	copD	copper resistance protein D
gene.JZ38_v02_000003386	K12151	bhsA	multiple stress resistance protein BhsA
gene.JZ38_v02_000003387	K22041	comR	TetR/AcrR family transcriptional regulator, copper-responsive repressor
gene.JZ38_v02_000004029	K19591	cueR	MerR family transcriptional regulator, copper efflux regulator
gene.JZ38_v02_000004029	K19591	cueR	MerR family transcriptional regulator, copper efflux regulator
gene.JZ38_v02_000004035	K17686	copA	Cu+-exporting ATPase [EC:3.6.3.54]
gene.JZ38_v02_000004184		yaiA	protein yaiA
gene.JZ38_v02_000004377	K06079	cutF	copper homeostasis protein (lipoprotein)
gene.JZ38_v02_000004443	K14588	cueO	blue copper oxidase
Zinc
gene.JZ38_v02_000000616	K01534	zntA	Cd2+/Zn2+-exporting ATPase [EC:3.6.3.3 3.6.3.5]
gene.JZ38_v02_000000786	K13638	zntR	MerR family transcriptional regulator, Zn(II)-responsive regulator of zntA
gene.JZ38_v02_000000876	K09823	zur	Fur family transcriptional regulator, zinc uptake regulator
gene.JZ38_v02_000001159	K07238	zupT	zinc transporter, ZIP family
gene.JZ38_v02_000002362	K09816	znuB	zinc transport system permease protein
gene.JZ38_v02_000002363	K09817	znuC	zinc transport system ATP-binding protein [EC:3.6.3.-]
gene.JZ38_v02_000002364	K09815	znuA	zinc transport system substrate-binding protein
gene.JZ38_v02_000002748	K16074	zntB	zinc transporter
gene.JZ38_v02_000003764	K16264	zitB	cobalt-zinc-cadmium efflux system protein
Other metals
gene.JZ38_v02_000000293	K19784	chrR	chromate reductase, NAD(P)H dehydrogenase (quinone)
gene.JZ38_v02_000000616	K01534	zntA	Cd2+/Zn2+-exporting ATPase [EC:3.6.3.3 3.6.3.5]
gene.JZ38_v02_000001702	K00537	arsC1	arsenate reductase (glutaredoxin) [EC:1.20.4.1]
gene.JZ38_v02_000001821	K03322	mntH	manganese transport protein
gene.JZ38_v02_000002512	K07300	chaA	Ca2+:H+ antiporter
gene.JZ38_v02_000003693	K11924	mntR	DtxR family transcriptional regulator, manganese transport regulator
gene.JZ38_v02_000003764	K16264	czcD	cobalt-zinc-cadmium efflux system protein

## Sheet: Table S10
Table S10. Transporters.
Gene ID	KO	Gene	Product		Key
ATP-binding cassette (ABC) Transporters						Chromosome Chr1
gene.JZ38_v02_000000115	K10559	rhaS	rhamnose transport system substrate-binding protein			Plasmid p2
gene.JZ38_v02_000000116	K10562	rhaT	rhamnose transport system ATP-binding protein [EC:3.6.3.17]
gene.JZ38_v02_000000117	K10560	rhaP	rhamnose transport system permease protein
gene.JZ38_v02_000000118	K10561	rhaQ	rhamnose transport system permease protein
gene.JZ38_v02_000000298	K02036	pstB	phosphate transport system ATP-binding protein [EC:7.3.2.1]
gene.JZ38_v02_000000299	K02038	pstA	phosphate transport system permease protein
gene.JZ38_v02_000000300	K02037	pstC	phosphate transport system permease protein
gene.JZ38_v02_000000301	K02040	pstS	phosphate transport system substrate-binding protein
gene.JZ38_v02_000000322	K06726	rbsD	D-ribose pyranase [EC:5.4.99.62]
gene.JZ38_v02_000000323	K10441	rbsA	ribose transport system ATP-binding protein [EC:3.6.3.17]
gene.JZ38_v02_000000324	K10440	rbsC	ribose transport system permease protein
gene.JZ38_v02_000000325	K10439	rbsB	ribose transport system substrate-binding protein
gene.JZ38_v02_000000466	K02048	cysP	sulfate transport system substrate-binding protein
gene.JZ38_v02_000000504	K10544	xylH	D-xylose transport system permease protein
gene.JZ38_v02_000000505	K10545	xylG	D-xylose transport system ATP-binding protein [EC:3.6.3.17]
gene.JZ38_v02_000000506	K10543	xylF	D-xylose transport system substrate-binding protein
gene.JZ38_v02_000000568	K12368	dppA	dipeptide transport system substrate-binding protein
gene.JZ38_v02_000000569	K12369	dppB	dipeptide transport system permease protein
gene.JZ38_v02_000000570	K12370	dppC	dipeptide transport system permease protein
gene.JZ38_v02_000000571	K12371	dppD	dipeptide transport system ATP-binding protein
gene.JZ38_v02_000000572	K12372	dppF	dipeptide transport system ATP-binding protein
gene.JZ38_v02_000000622	K09812	ftsE	cell division transport system ATP-binding protein
gene.JZ38_v02_000000623	K09811	ftsX	cell division transport system permease protein
gene.JZ38_v02_000000628	K01999	livK	branched-chain amino acid transport system substrate-binding protein
gene.JZ38_v02_000000631	K01997	livH	branched-chain amino acid transport system permease protein
gene.JZ38_v02_000000632	K01998	livM	branched-chain amino acid transport system permease protein
gene.JZ38_v02_000000633	K01995	livG	branched-chain amino acid transport system ATP-binding protein
gene.JZ38_v02_000000634	K01996	livF	branched-chain amino acid transport system ATP-binding protein
gene.JZ38_v02_000000637	K05813	ugpB	sn-glycerol 3-phosphate transport system substrate-binding protein
gene.JZ38_v02_000000638	K05814	ugpA	sn-glycerol 3-phosphate transport system permease protein
gene.JZ38_v02_000000639	K05815	ugpE	sn-glycerol 3-phosphate transport system permease protein
gene.JZ38_v02_000000640	K05816	ugpC	sn-glycerol 3-phosphate transport system ATP-binding protein [EC:3.6.3.20]
gene.JZ38_v02_000000863	K10110	malG	maltose/maltodextrin transport system permease protein
gene.JZ38_v02_000000864	K10109	malF	maltose/maltodextrin transport system permease protein
gene.JZ38_v02_000000865	K10108	malE	maltose/maltodextrin transport system substrate-binding protein
gene.JZ38_v02_000000866	K10111	malK	multiple sugar transport system ATP-binding protein [EC:3.6.3.-]
gene.JZ38_v02_000001258	K10192	togB	oligogalacturonide transport system substrate-binding protein
gene.JZ38_v02_000001259	K10195	togA	oligogalacturonide transport system ATP-binding protein
gene.JZ38_v02_000001260	K10194	togN	oligogalacturonide transport system permease protein
gene.JZ38_v02_000001261	K10193	togM	oligogalacturonide transport system permease protein
gene.JZ38_v02_000001436	K02002	proX	glycine betaine/proline transport system substrate-binding protein
gene.JZ38_v02_000001437	K02001	proW	glycine betaine/proline transport system permease protein
gene.JZ38_v02_000001438	K02000	proV	glycine betaine/proline transport system ATP-binding protein [EC:3.6.3.32]
gene.JZ38_v02_000001517	K12541	lapB	ATP-binding cassette, subfamily C, bacterial LapB
gene.JZ38_v02_000001727	K02013	ABC.FEV.A	iron complex transport system ATP-binding protein [EC:3.6.3.34]
gene.JZ38_v02_000001728	K02015	ABC.FEV.P	iron complex transport system permease protein
gene.JZ38_v02_000001729	K02015	ABC.FEV.P	iron complex transport system permease protein
gene.JZ38_v02_000001731	K02016	ABC.FEV.S	iron complex transport system substrate-binding protein
gene.JZ38_v02_000001756	K02048	cysP	sulfate transport system substrate-binding protein
gene.JZ38_v02_000001757	K02046	cysU	sulfate transport system permease protein
gene.JZ38_v02_000001758	K02047	cysW	sulfate transport system permease protein
gene.JZ38_v02_000001759	K02045	cysA	sulfate transport system ATP-binding protein [EC:3.6.3.25]
gene.JZ38_v02_000001856	K02193	ccmA	heme exporter protein A [EC:3.6.3.41]
gene.JZ38_v02_000001862	K02194	ccmB	heme exporter protein B
gene.JZ38_v02_000001863	K02195	ccmC	heme exporter protein C
gene.JZ38_v02_000001864	K02196	ccmD	heme exporter protein D
gene.JZ38_v02_000001898	K10013	argT	lysine/arginine/ornithine transport system substrate-binding protein
gene.JZ38_v02_000001899	K10014	hisJ	histidine transport system substrate-binding protein
gene.JZ38_v02_000001900	K10016	hisQ	histidine transport system permease protein
gene.JZ38_v02_000001901	K10015	hisM	histidine transport system permease protein
gene.JZ38_v02_000001902	K10017	hisP	histidine transport system ATP-binding protein [EC:7.4.2.1]
gene.JZ38_v02_000001976	K06159	yojI	multidrug/microcin transport system ATP-binding/permease protein
gene.JZ38_v02_000001998	K13896	yejF	microcin C transport system ATP-binding protein
gene.JZ38_v02_000001999	K13895	yejE	microcin C transport system permease protein
gene.JZ38_v02_000002000	K13894	yejB	microcin C transport system permease protein
gene.JZ38_v02_000002001	K13893	yejA	microcin C transport system substrate-binding protein
gene.JZ38_v02_000002025	K10540	mglB	methyl-galactoside transport system substrate-binding protein
gene.JZ38_v02_000002026	K10542	mglA	methyl-galactoside transport system ATP-binding protein [EC:3.6.3.17]
gene.JZ38_v02_000002027	K10541	mglC	methyl-galactoside transport system permease protein
gene.JZ38_v02_000002042	K05845	opuC	osmoprotectant transport system substrate-binding protein
gene.JZ38_v02_000002043	K05846	opuBD	osmoprotectant transport system permease protein
gene.JZ38_v02_000002044	K05847	opuA	osmoprotectant transport system ATP-binding protein
gene.JZ38_v02_000002045	K05846	opuBD	osmoprotectant transport system permease protein
gene.JZ38_v02_000002272	K02424	fliY	L-cystine transport system substrate-binding protein
gene.JZ38_v02_000002274	K10009	tcyB	L-cystine transport system permease protein
gene.JZ38_v02_000002275	K10010	tcyC	L-cystine transport system ATP-binding protein [EC:7.4.2.1]
gene.JZ38_v02_000002311	K10537	araF	L-arabinose transport system substrate-binding protein
gene.JZ38_v02_000002312	K10539	araG	L-arabinose transport system ATP-binding protein [EC:3.6.3.17]
gene.JZ38_v02_000002313	K10538	araH	L-arabinose transport system permease protein
gene.JZ38_v02_000002362	K09816	znuB	zinc transport system permease protein
gene.JZ38_v02_000002363	K09817	znuC	zinc transport system ATP-binding protein [EC:3.6.3.-]
gene.JZ38_v02_000002364	K09815	znuA	zinc transport system substrate-binding protein
gene.JZ38_v02_000002520	K15576	nrtA	nitrate/nitrite transport system substrate-binding protein
gene.JZ38_v02_000002521	K15577	nrtB	nitrate/nitrite transport system permease protein
gene.JZ38_v02_000002522	K15578	nrtC	nitrate/nitrite transport system ATP-binding protein [EC:3.6.3.-]
gene.JZ38_v02_000002573	K15580	oppA	oligopeptide transport system substrate-binding protein
gene.JZ38_v02_000002574	K15581	oppB	oligopeptide transport system permease protein
gene.JZ38_v02_000002575	K15582	oppC	oligopeptide transport system permease protein
gene.JZ38_v02_000002576	K15583	oppD	oligopeptide transport system ATP-binding protein
gene.JZ38_v02_000002577	K10823	oppF	oligopeptide transport system ATP-binding protein
gene.JZ38_v02_000002640	K19230	sapF	cationic peptide transport system ATP-binding protein
gene.JZ38_v02_000002641	K19229	sapD	cationic peptide transport system ATP-binding protein
gene.JZ38_v02_000002642	K19228	sapC	cationic peptide transport system permease protein
gene.JZ38_v02_000002643	K19227	sapB	cationic peptide transport system permease protein
gene.JZ38_v02_000002644	K19226	sapA	cationic peptide transport system substrate-binding protein
gene.JZ38_v02_000002712	K13409	raxB	ATP-binding cassette, subfamily B, bacterial RaxB
gene.JZ38_v02_000002725	K10112	msmX	multiple sugar transport system ATP-binding protein
gene.JZ38_v02_000002735	K15580	oppA	oligopeptide transport system substrate-binding protein
gene.JZ38_v02_000002823	K05847	opuA	osmoprotectant transport system ATP-binding protein
gene.JZ38_v02_000002824	K05846	opuBD	osmoprotectant transport system permease protein
gene.JZ38_v02_000002825	K05845	opuC	osmoprotectant transport system substrate-binding protein
gene.JZ38_v02_000002826	K05846	opuBD	osmoprotectant transport system permease protein
gene.JZ38_v02_000002855	K11959	urtA	urea transport system substrate-binding protein
gene.JZ38_v02_000002856	K11960	urtB	urea transport system permease protein
gene.JZ38_v02_000002857	K11961	urtC	urea transport system permease protein
gene.JZ38_v02_000002858	K11962	urtD	urea transport system ATP-binding protein
gene.JZ38_v02_000002859	K11963	urtE	urea transport system ATP-binding protein
gene.JZ38_v02_000003257	K06074	ABC.VB12.A	vitamin B12 transport system ATP-binding protein [EC:3.6.3.33]
gene.JZ38_v02_000003259	K06073	ABC.VB12.P	vitamin B12 transport system permease protein
gene.JZ38_v02_000003375	K11072	potA	spermidine/putrescine transport system ATP-binding protein [EC:3.6.3.31]
gene.JZ38_v02_000003376	K11071	potB	spermidine/putrescine transport system permease protein
gene.JZ38_v02_000003377	K11070	potC	spermidine/putrescine transport system permease protein
gene.JZ38_v02_000003378	K11069	potD	spermidine/putrescine transport system substrate-binding protein
gene.JZ38_v02_000003381	K09808	lolC_E	lipoprotein-releasing system permease protein
gene.JZ38_v02_000003382	K09810	lolD	lipoprotein-releasing system ATP-binding protein [EC:3.6.3.-]
gene.JZ38_v02_000003383	K09808	lolC_E	lipoprotein-releasing system permease protein
gene.JZ38_v02_000003540	K15580	oppA	oligopeptide transport system substrate-binding protein
gene.JZ38_v02_000003572	K15553	ssuA	sulfonate transport system substrate-binding protein
gene.JZ38_v02_000003574	K15554	ssuC	sulfonate transport system permease protein
gene.JZ38_v02_000003575	K15555	ssuB	sulfonate transport system ATP-binding protein [EC:3.6.3.-]
gene.JZ38_v02_000003598	K11085	msbA	ATP-binding cassette, subfamily B, bacterial MsbA [EC:3.6.3.-]
gene.JZ38_v02_000003618	K16013	cydD	ATP-binding cassette, subfamily C, bacterial CydD
gene.JZ38_v02_000003619	K16012	cydC	ATP-binding cassette, subfamily C, bacterial CydC
gene.JZ38_v02_000003625	K05685	macB	macrolide transport system ATP-binding/permease protein [EC:3.6.3.-]
gene.JZ38_v02_000003639	K10000	artP	arginine transport system ATP-binding protein [EC:7.4.2.1]
gene.JZ38_v02_000003640	K09997	artI	arginine transport system substrate-binding protein
gene.JZ38_v02_000003641	K09999	artQ	arginine transport system permease protein
gene.JZ38_v02_000003642	K09998	artM	arginine transport system permease protein
gene.JZ38_v02_000003643	K09996	artJ	arginine transport system substrate-binding protein
gene.JZ38_v02_000003650	K11074	potI	putrescine transport system permease protein
gene.JZ38_v02_000003651	K11075	potH	putrescine transport system permease protein
gene.JZ38_v02_000003652	K11076	potG	putrescine transport system ATP-binding protein
gene.JZ38_v02_000003653	K11073	potF	putrescine transport system substrate-binding protein
gene.JZ38_v02_000003678	K13891	gsiD	glutathione transport system permease protein
gene.JZ38_v02_000003679	K13890	gsiC	glutathione transport system permease protein
gene.JZ38_v02_000003680	K13889	gsiB	glutathione transport system substrate-binding protein
gene.JZ38_v02_000003681	K13892	gsiA	glutathione transport system ATP-binding protein
gene.JZ38_v02_000003699	K10036	glnH	glutamine transport system substrate-binding protein
gene.JZ38_v02_000003700	K10037	glnP	glutamine transport system permease protein
gene.JZ38_v02_000003701	K10038	glnQ	glutamine transport system ATP-binding protein [EC:7.4.2.1]
gene.JZ38_v02_000003751	K02017	modC	molybdate transport system ATP-binding protein [EC:3.6.3.29]
gene.JZ38_v02_000003752	K02018	modB	molybdate transport system permease protein
gene.JZ38_v02_000003753	K02020	modA	molybdate transport system substrate-binding protein
gene.JZ38_v02_000003756	K05776	modF	molybdate transport system ATP-binding protein
gene.JZ38_v02_000003923	K10003	gltJ	glutamate/aspartate transport system permease protein
gene.JZ38_v02_000003924	K10002	gltK	glutamate/aspartate transport system permease protein
gene.JZ38_v02_000003925	K10004	gltL	glutamate/aspartate transport system ATP-binding protein [EC:7.4.2.1]
gene.JZ38_v02_000003961	K10111	thuK, malK	multiple sugar transport system ATP-binding protein [EC:3.6.3.-]
gene.JZ38_v02_000003962	K10238	thuG	trehalose/maltose transport system permease protein
gene.JZ38_v02_000003963	K10237	thuF	trehalose/maltose transport system permease protein
gene.JZ38_v02_000003964	K10236	thuE	trehalose/maltose transport system substrate-binding protein
gene.JZ38_v02_000004017	K02072	metI	D-methionine transport system permease protein
gene.JZ38_v02_000004018	K02071	metN	D-methionine transport system ATP-binding protein
gene.JZ38_v02_000004019	K02073	metQ	D-methionine transport system substrate-binding protein
gene.JZ38_v02_000004075	K02073	metQ	D-methionine transport system substrate-binding protein
gene.JZ38_v02_000004076	K02071	metN	D-methionine transport system ATP-binding protein
gene.JZ38_v02_000004077	K02072	metI	D-methionine transport system permease protein
gene.JZ38_v02_000004103	K18890	mdlB	ATP-binding cassette, subfamily B, multidrug efflux pump
gene.JZ38_v02_000004109	K18889	mdlA	ATP-binding cassette, subfamily B, multidrug efflux pump
gene.JZ38_v02_000004209	K15552	tauC	taurine transport system permease protein
gene.JZ38_v02_000004210	K10831	tauB	taurine transport system ATP-binding protein [EC:3.6.3.36]
gene.JZ38_v02_000004211	K15551	tauA	taurine transport system substrate-binding protein
gene.JZ38_v02_000004248	K02073	metQ	D-methionine transport system substrate-binding protein
gene.JZ38_v02_000004249	K02072	metI	D-methionine transport system permease protein
gene.JZ38_v02_000004250	K02071	metN	D-methionine transport system ATP-binding protein
gene.JZ38_v02_000004286	K12368	dppA	dipeptide transport system substrate-binding protein
gene.JZ38_v02_000004370	K02071	metN	D-methionine transport system ATP-binding protein
gene.JZ38_v02_000004371	K02072	metI	D-methionine transport system permease protein
gene.JZ38_v02_000004373	K02073	metQ	D-methionine transport system substrate-binding protein
gene.JZ38_v02_000004416	K06858	ABC.VB12.S1	vitamin B12 transport system substrate-binding protein
gene.JZ38_v02_000004421	K02015	ABC.FEV.P	iron complex transport system permease protein
gene.JZ38_v02_000004422	K02016	ABC.FEV.S	iron complex transport system substrate-binding protein
gene.JZ38_v02_000004423	K02013	ABC.FEV.A	iron complex transport system ATP-binding protein [EC:3.6.3.34]
gene.JZ38_v02_000004802	K02064	thiB	thiamine transport system substrate-binding protein
gene.JZ38_v02_000004803	K02063	thiP	thiamine transport system permease protein
gene.JZ38_v02_000004804	K02062	thiQ	thiamine transport system ATP-binding protein
gene.JZ38_v02_000004879	K10107	ABC-2.CPSE.P1	capsular polysaccharide transport system permease protein
gene.JZ38_v02_000004887	K09689	ABC-2.CPSE.A	capsular polysaccharide transport system ATP-binding protein [EC:3.6.3.38]
gene.JZ38_v02_000004888	K09688	ABC-2.CPSE.P	capsular polysaccharide transport system permease protein
gene.JZ38_v02_000004958	K15772	ganQ	arabinogalactan oligomer / maltooligosaccharide transport system permease protein
gene.JZ38_v02_000004959	K15771	ganP	arabinogalactan oligomer / maltooligosaccharide transport system permease protein
gene.JZ38_v02_000004960	K15770	cycB	arabinogalactan oligomer / maltooligosaccharide transport system substrate-binding protein
gene.JZ38_v02_000004961	K10111	malK	multiple sugar transport system ATP-binding protein [EC:3.6.3.-]
gene.JZ38_v02_000005008	K11720	lptG	lipopolysaccharide export system permease protein
gene.JZ38_v02_000005009	K07091	lptF	lipopolysaccharide export system permease protein
gene.JZ38_v02_000005164	K07122	mlaB	phospholipid transport system transporter-binding protein
gene.JZ38_v02_000005165	K07323	mlaC	phospholipid transport system substrate-binding protein
gene.JZ38_v02_000005166	K02067	mlaD	phospholipid/cholesterol/gamma-HCH transport system substrate-binding protein
gene.JZ38_v02_000005167	K02066	mlaE	phospholipid/cholesterol/gamma-HCH transport system permease protein
gene.JZ38_v02_000005168	K02065	mlaF	phospholipid/cholesterol/gamma-HCH transport system ATP-binding protein
gene.JZ38_v02_000005174	K06861	lptB	lipopolysaccharide export system ATP-binding protein [EC:3.6.3.-]
gene.JZ38_v02_000005239	K09969	aapJ	general L-amino acid transport system substrate-binding protein
gene.JZ38_v02_000005240	K09970	aapQ	general L-amino acid transport system permease protein
gene.JZ38_v02_000005241	K09971	aapM	general L-amino acid transport system permease protein
gene.JZ38_v02_000005242	K09972	aapP	general L-amino acid transport system ATP-binding protein [EC:7.4.2.1]
gene.JZ38_v02_000005605	K02016	ABC.FEV.S	iron complex transport system substrate-binding protein
gene.JZ38_v02_000005606	K02015	ABC.FEV.P	iron complex transport system permease protein
gene.JZ38_v02_000005607	K02013	ABC.FEV.A	iron complex transport system ATP-binding protein [EC:3.6.3.34]
gene.JZ38_v02_000005645	K02013	ABC.FEV.A	iron complex transport system ATP-binding protein [EC:3.6.3.34]
gene.JZ38_v02_000005646	K02016	ABC.FEV.S	iron complex transport system substrate-binding protein
gene.JZ38_v02_000005647	K02015	ABC.FEV.P	iron complex transport system permease protein
gene.JZ38_v02_000005666	K02020	modA	molybdate transport system substrate-binding protein
Major Facilitator Superfamily (MFS) transporters
gene.JZ38_v02_000000122	K02532	lacY	MFS transporter, OHS family, lactose permease
gene.JZ38_v02_000000234	K08154	emrD	MFS transporter, DHA1 family, 2-module integral membrane pump EmrD
gene.JZ38_v02_000000245	K08194	dgoT	MFS transporter, ACS family, D-galactonate transporter
gene.JZ38_v02_000000294	K06901	pbuG	putative MFS transporter, AGZA family, xanthine/uracil permease
gene.JZ38_v02_000000555	K08177	oxlT	MFS transporter, OFA family, oxalate/formate antiporter
gene.JZ38_v02_000000716	K06141	tsgA	MFS transporter, TsgA protein
gene.JZ38_v02_000000898	K06901	pbuG	putative MFS transporter, AGZA family, xanthine/uracil permease
gene.JZ38_v02_000001199	K08137	galP	MFS transporter, SP family, galactose:H+ symporter
gene.JZ38_v02_000001281	K08227	lplT	MFS transporter, LPLT family, lysophospholipid transporter
gene.JZ38_v02_000001431	K03446	emrB	MFS transporter, DHA2 family, multidrug resistance protein
gene.JZ38_v02_000001583	K03761	kgtP	MFS transporter, MHS family, alpha-ketoglutarate permease
gene.JZ38_v02_000001643	K05820	hcaT	MFS transporter, PPP family, 3-phenylpropionic acid transporter
gene.JZ38_v02_000001730	K08225	entS	MFS transporter, ENTS family, enterobactin (siderophore) exporter
gene.JZ38_v02_000001957	K02445	glpT	MFS transporter, OPA family, glycerol-3-phosphate transporter
gene.JZ38_v02_000001996	K07552	bcr	MFS transporter, DHA1 family, multidrug resistance protein
gene.JZ38_v02_000002011	K03291	MFS.SET	MFS transporter, SET family, sugar efflux transporter
gene.JZ38_v02_000002080	K18326	mdtD	MFS transporter, DHA2 family, multidrug resistance protein
gene.JZ38_v02_000002197	K08172	shiA	MFS transporter, MHS family, shikimate and dehydroshikimate transport protein
gene.JZ38_v02_000002465	K03449	MFS.CP	MFS transporter, CP family, cyanate transporter
gene.JZ38_v02_000002534	K02575	NRT	MFS transporter, NNP family, nitrate/nitrite transporter
gene.JZ38_v02_000002786	K03762	proP	MFS transporter, MHS family, proline/betaine transporter
gene.JZ38_v02_000002819	K08224	ynfM	MFS transporter, YNFM family, putative membrane transport protein
gene.JZ38_v02_000002838	K08191	exuT	MFS transporter, ACS family, hexuronate transporter
gene.JZ38_v02_000002865	K08159	sotB	MFS transporter, DHA1 family, L-arabinose/isopropyl-beta-D-thiogalactopyranoside export protein
gene.JZ38_v02_000003132	K19577	ydhP	MFS transporter, DHA1 family, inner membrane transport protein
gene.JZ38_v02_000003189	K08169	yebQ	MFS transporter, DHA2 family, multidrug resistance protein
gene.JZ38_v02_000003279	K03762	proP	MFS transporter, MHS family, proline/betaine transporter
gene.JZ38_v02_000003329	K03449	MFS.CP	MFS transporter, CP family, cyanate transporter
gene.JZ38_v02_000003446	K08162	mdtH	MFS transporter, DHA1 family, multidrug resistance protein
gene.JZ38_v02_000003611	K08219	UMF2	MFS transporter, UMF2 family, putative MFS family transporter protein
gene.JZ38_v02_000003646	K02532	lacY	MFS transporter, OHS family, lactose permease
gene.JZ38_v02_000003670	K08160	mdfA	MFS transporter, DHA1 family, multidrug/chloramphenicol efflux transport protein
gene.JZ38_v02_000003685	K08191	exuT	MFS transporter, ACS family, hexuronate transporter
gene.JZ38_v02_000003690	K03446	emrB	MFS transporter, DHA2 family, multidrug resistance protein
gene.JZ38_v02_000004139	K08218	ampG	MFS transporter, PAT family, beta-lactamase induction signal transducer AmpG
gene.JZ38_v02_000004191	K02100	araE	MFS transporter, SP family, arabinose:H+ symporter
gene.JZ38_v02_000004193	K08161	mdtG	MFS transporter, DHA1 family, multidrug resistance protein
gene.JZ38_v02_000004252	K06609	iolT	MFS transporter, SP family, major inositol transporter
gene.JZ38_v02_000004264	K02532	lacY	MFS transporter, OHS family, lactose permease
gene.JZ38_v02_000004790	K03291	MFS.SET	MFS transporter, SET family, sugar efflux transporter
gene.JZ38_v02_000005051	K08191	exuT	MFS transporter, ACS family, hexuronate transporter
gene.JZ38_v02_000005667	K03288	citA	MFS transporter, MHS family, citrate/tricarballylate:H+ symporter
gene.JZ38_v02_000005709			MFS transporter
Phosphotransferase systems (PTS)
gene.JZ38_v02_000000153	K02798	PTS-Mtl-EIIA	PTS system, mannitol-specific IIA component [EC:2.7.1.197]
gene.JZ38_v02_000001063	K02818	PTS-Tre-EIIB	PTS system, trehalose-specific IIB component [EC:2.7.1.201]
gene.JZ38_v02_000001085	K02759	PTS-Cel-EIIA	PTS system, cellobiose-specific IIA component [EC:2.7.1.196 2.7.1.205]
gene.JZ38_v02_000001086	K02761	PTS-Cel-EIIC	PTS system, cellobiose-specific IIC component
gene.JZ38_v02_000001087	K02760	PTS-Cel-EIIB	PTS system, cellobiose-specific IIB component [EC:2.7.1.196 2.7.1.205]
gene.JZ38_v02_000001269	K02761	PTS-Cel-EIIC	PTS system, cellobiose-specific IIC component
gene.JZ38_v02_000001271	K02760	PTS-Cel-EIIB	PTS system, cellobiose-specific IIB component [EC:2.7.1.196 2.7.1.205]
gene.JZ38_v02_000001292	K08484	PTS-EI.PTSP	phosphotransferase system, enzyme I, PtsP [EC:2.7.3.9]
gene.JZ38_v02_000001351	K02790	PTS-MalGlc-EIIB	PTS system, maltose/glucose-specific IIB component [EC:2.7.1.199 2.7.1.208]
gene.JZ38_v02_000001620	K02810	PTS-Scr-EIIC, scrA, sacP	PTS system, sucrose-specific IIB component [EC:2.7.1.211]
gene.JZ38_v02_000001670	K02791	PTS-MalGlc-EIIC	PTS system, maltose/glucose-specific IIC component
gene.JZ38_v02_000001762	K02777	PTS-Glc-EIIA	PTS system, sugar-specific IIA component [EC:2.7.1.-]
gene.JZ38_v02_000001763	K08483	PTS-EI.PTSI	phosphotransferase system, enzyme I, PtsI [EC:2.7.3.9]
gene.JZ38_v02_000001764	K02784	PTS-HPR.PTSH	phosphocarrier protein HPr
gene.JZ38_v02_000002012	K02768	PTS-Fru-EIIA	PTS system, fructose-specific IIA component [EC:2.7.1.202]
gene.JZ38_v02_000002014	K02769	PTS-Fru-EIIB	PTS system, fructose-specific IIB component [EC:2.7.1.202]
gene.JZ38_v02_000002416	K02796	PTS-Man-EIID	PTS system, mannose-specific IID component
gene.JZ38_v02_000002417	K02795	PTS-Man-EIIC	PTS system, mannose-specific IIC component
gene.JZ38_v02_000002418	K02793	PTS-Man-EIIA	PTS system, mannose-specific IIA component [EC:2.7.1.191]
gene.JZ38_v02_000003096	K02790	PTS-MalGlc-EIIB	PTS system, maltose/glucose-specific IIB component [EC:2.7.1.199 2.7.1.208]
gene.JZ38_v02_000003142	K02761	PTS-Cel-EIIC	PTS system, cellobiose-specific IIC component
gene.JZ38_v02_000003398	K02778	PTS-Glc-EIIB	PTS system, glucose-specific IIB component [EC:2.7.1.199]
gene.JZ38_v02_000003715	K02755	PTS-Bgl-EIIA, bglF	PTS system, beta-glucoside-specific IIA component [EC:2.7.1.-]
gene.JZ38_v02_000003719	K02790	PTS-MalGlc-EIIB	PTS system, maltose/glucose-specific IIB component [EC:2.7.1.199 2.7.1.208]
gene.JZ38_v02_000003863	K02802	PTS-Nag-EIIA	PTS system, N-acetylglucosamine-specific IIA component [EC:2.7.1.193]
gene.JZ38_v02_000004007	K20117	PTS-Glc1-EIIB	PTS system, glucose-specific IIB component [EC:2.7.1.199]
gene.JZ38_v02_000004928	K02761	PTS-Cel-EIIC	PTS system, cellobiose-specific IIC component
gene.JZ38_v02_000004948	K02752	PTS-Asc-EIIB, ascF	PTS system, beta-glucoside (arbutin/salicin/cellobiose)-specific IIB component [EC:2.7.1.-]
gene.JZ38_v02_000004955	K02778	PTS-Glc-EIIB	PTS system, glucose-specific IIB component [EC:2.7.1.199]
gene.JZ38_v02_000005064	K02810	PTS-Scr-EIIC, scrA	PTS system, sucrose-specific IIB component [EC:2.7.1.211]
gene.JZ38_v02_000005078	K02773	PTS-Gat-EIIA, gatA	PTS system, galactitol-specific IIA component [EC:2.7.1.200]
gene.JZ38_v02_000005079	K02774	PTS-Gat-EIIB, gatB	PTS system, galactitol-specific IIB component [EC:2.7.1.200]
gene.JZ38_v02_000005080	K02775	PTS-Gat-EIIC, gatC	PTS system, galactitol-specific IIC component
gene.JZ38_v02_000005177	K02806	PTS-Ntr-EIIA	PTS system, nitrogen regulatory IIA component [EC:2.7.1.-]
gene.JZ38_v02_000005179	K08485	PTS-HPR.PTSO	phosphocarrier protein NPr
gene.JZ38_v02_000005308	K02760	PTS-Cel-EIIB	PTS system, cellobiose-specific IIB component [EC:2.7.1.196 2.7.1.205]
gene.JZ38_v02_000005309	K02759	PTS-Cel-EIIA	PTS system, cellobiose-specific IIA component [EC:2.7.1.196 2.7.1.205]
gene.JZ38_v02_000005735	K02755	PTS-Bgl-EIIA	PTS system, beta-glucoside-specific IIA component [EC:2.7.1.-]

[truncated: 13 more sheets: Table S11, Table S12, Table S13, Table S14, Table S15, Table S16, Table S17, Table S18, Table S19, Table S20, Table S21, Table S22, Table S23]
